# Supplementary material for: (4,4′-Di-tert-butyl-2,2′-bipyridine-κ2 N,N′)bis­(nitrato-κ2 O,O′)copper(II)
Source: Acta Crystallogr Sect E Struct Rep Online. 2009 Jan 17;65(Pt 2):m202. doi: 10.1107/S1600536809001457 (PMC2968272; doi:10.1107/S1600536809001457)
Supplement: Supplementary file 1 [file e-65-0m202-sup1.cif]

##############################################################################
###                                                                        ###
###        Electronic paper (Acta Crystallographica Section E)             ###
###                                                                        ###
##############################################################################
#                                                                            #
# This CIF contains the data in a paper accepted for publication in Acta     #
# Crystallographica Section E. It conforms to the requirements of Notes      #
# for Authors for Section E, and has been peer reviewed under the auspices   #
# of the IUCr Commission on Journals.                                        #
#                                                                            #
# Full details of the Crystallographic Information File format               #
# are given in the paper "The Crystallographic Information File (CIF):       #
# a New Standard Archive File for Crystallography" by S. R. Hall, F. H.      #
# Allen and I. D. Brown [Acta Cryst. (1991), A47, 655-685].                  #
#                                                                            #
# The current version of the core CIF dictionary is obtainable from          #
# ftp://ftp.iucr.org/pub/cif_core.dic. The current version number is 2.4.    #
#                                                                            #
# Software is freely available for graphical display of the structure(s) in  #
# this CIF.  For information consult the CIF home page http://www.iucr.org/  #
# cif/home.html                                                              #
#                                                                            #
# This file may be used for bona fide research purposes within the           #
# scientific community so long as proper attribution is given to the journal # 
# article from which it was obtained.                                        #
#                                                                            #
##############################################################################
                                             
data_global
_audit_creation_method     SHELXL-97
_journal_date_recd_electronic     2009-01-11
_journal_date_accepted     2009-01-12
_journal_name_full     'Acta Crystallographica, Section E'
_journal_year     2009
_journal_volume     65
_journal_issue      2
_journal_page_first     m202
_journal_page_last     m202
_journal_paper_category     QM
_journal_coeditor_code     AT2708
_publ_contact_author_name     'Zhu Tao'
_publ_contact_author_address
;
Institute of Applied Chemistry
Guizhou University
Guiyang, 550025,
People's Republic of China
;
_publ_contact_author_email     gyhxxiaoxin@163.com
_publ_contact_author_fax     '86 851 3620906'
_publ_contact_author_phone     '86 851 3620906'
_publ_section_title
;\
(4,4'-Di-<i>tert</i>-butyl-2,2'-bipyridine-\k^2^<i>N</i>,<i>N</i>')bis(nitrato-\
\k^2^<i>O</i>,<i>O</i>')copper(II)
;
loop_
    _publ_author_name
    _publ_author_address
    'Xin Xiao'
;
Key Laboratory of Macrocyclic and Supramolecular Chemistry
of Guizhou Province,
Guizhou University,
Guiyang 550025,
People's Republic of China
;
    'Zai-Ying Rao'
;
Key Laboratory of Macrocyclic and Supramolecular Chemistry
of Guizhou Province,
Guizhou University,
Guiyang 550025,
People's Republic of China
;
    'Yun-Qiang Zhang'
;
Key Laboratory of Macrocyclic and Supramolecular Chemistry
of Guizhou Province,
Guizhou University,
Guiyang 550025,
People's Republic of China
;
    'Sai-Feng Xue'
;
Key Laboratory of Macrocyclic and Supramolecular Chemistry
of Guizhou Province,
Guizhou University,
Guiyang 550025,
People's Republic of China
;
    'Zhu Tao'
;
Institute of Applied Chemistry
Guizhou University
Guiyang 550025
People's Republic of China
;
data_I
_audit_creation_method     SHELXL-97
_chemical_name_systematic
;
(4,4'-Di-<i>tert</i>-butyl-2,2'-bipyridine-\k^2^<i>N</i>,<i>N</i>')bis(nitrato-
\k^2^<i>O</i>,<i>O</i>')copper(II)
;
_chemical_name_common     ?
_chemical_formula_moiety     'C18 H24 Cu N4 O6'
_chemical_formula_sum     'C18 H24 Cu N4 O6'
_chemical_formula_iupac     '[Cu (N O3)2 (C18 H24 N2)]'
_chemical_formula_weight     455.96
_chemical_melting_point     ?
_symmetry_cell_setting     orthorhombic
_symmetry_space_group_name_H-M     'P 21 21 21'
_symmetry_space_group_name_Hall     'P 2ac 2ab'
loop_
    _symmetry_equiv_pos_as_xyz
    'x, y, z'
    '-x+1/2, -y, z+1/2'
    'x+1/2, -y+1/2, -z'
    '-x, y+1/2, -z+1/2'
_cell_length_a     9.8265(16)
_cell_length_b     13.247(2)
_cell_length_c     16.138(3)
_cell_angle_alpha     90.00
_cell_angle_beta     90.00
_cell_angle_gamma     90.00
_cell_volume     2100.7(6)
_cell_formula_units_Z     4
_cell_measurement_reflns_used     2120
_cell_measurement_theta_min     1.99
_cell_measurement_theta_max     25.01
_cell_measurement_temperature     173(2)
_exptl_crystal_description     block
_exptl_crystal_colour     blue
_exptl_crystal_size_max     0.27
_exptl_crystal_size_mid     0.25
_exptl_crystal_size_min     0.17
_exptl_crystal_density_diffrn     1.442
_exptl_crystal_density_meas     ?
_exptl_crystal_density_method     'not measured'
_exptl_crystal_F_000     948
_exptl_absorpt_coefficient_mu     1.081
_exptl_absorpt_correction_type     multi-scan
_exptl_absorpt_process_details     '(SADABS; Bruker, 2005)'
_exptl_absorpt_correction_T_min     0.7586
_exptl_absorpt_correction_T_max     0.8373
_exptl_special_details
;
;
_diffrn_ambient_temperature     173(2)
_diffrn_radiation_type     MoK\a
_diffrn_radiation_wavelength     0.71073
_diffrn_radiation_source     'fine-focus sealed tube'
_diffrn_radiation_monochromator     graphite
_diffrn_measurement_device_type     'Bruker SMART CCD area-detector'
_diffrn_measurement_method     '\f and \w'
_diffrn_detector_area_resol_mean     ?
_diffrn_reflns_number     11065
_diffrn_reflns_av_R_equivalents     0.0222
_diffrn_reflns_av_sigmaI/netI     0.0317
_diffrn_reflns_theta_min     1.99
_diffrn_reflns_theta_max     25.01
_diffrn_reflns_theta_full     25.01
_diffrn_measured_fraction_theta_max     0.993
_diffrn_measured_fraction_theta_full     0.993
_diffrn_reflns_limit_h_min     -11
_diffrn_reflns_limit_h_max     11
_diffrn_reflns_limit_k_min     -15
_diffrn_reflns_limit_k_max     15
_diffrn_reflns_limit_l_min     -19
_diffrn_reflns_limit_l_max     17
_diffrn_standards_number     0
_diffrn_standards_interval_count     0
_diffrn_standards_interval_time     0
_diffrn_standards_decay_%     ?
_refine_special_details
;
Refinement of <i>F</i>^2^ against ALL reflections. The weighted <i>R</i>-factor
<i>wR</i> and goodness of fit <i>S</i> are based on <i>F</i>^2^, conventional
<i>R</i>-factors <i>R</i> are based on <i>F</i>, with <i>F</i> set to zero for
negative <i>F</i>^2^. The threshold expression of <i>F</i>^2^ >
\s(<i>F</i>^2^) is used only for calculating <i>R</i>-factors(gt) <i>etc</i>.
and is not relevant to the choice of reflections for refinement.
<i>R</i>-factors based on <i>F</i>^2^ are statistically about twice as large
as those based on <i>F</i>, and <i>R</i>- factors based on ALL data will be
even larger.
;
_reflns_number_total     3642
_reflns_number_gt     3450
_reflns_threshold_expression     I>2\s(I)
_refine_ls_structure_factor_coef     Fsqd
_refine_ls_matrix_type     full
_refine_ls_R_factor_all     0.0321
_refine_ls_R_factor_gt     0.0296
_refine_ls_wR_factor_gt     0.0731
_refine_ls_wR_factor_ref     0.0744
_refine_ls_goodness_of_fit_ref     1.052
_refine_ls_restrained_S_all     1.053
_refine_ls_number_reflns     3642
_refine_ls_number_parameters     258
_refine_ls_number_restraints     1
_refine_ls_hydrogen_treatment     constr
_refine_ls_weighting_scheme     calc
_refine_ls_weighting_details
         'calc w=1/[\s^2^(Fo^2^)+(0.0386P)^2^+0.8717P] where P=(Fo^2^+2Fc^2^)/3'
_atom_sites_solution_hydrogens     geom
_atom_sites_solution_primary     direct
_atom_sites_solution_secondary     difmap
_refine_ls_shift/su_max     0.001
_refine_ls_shift/su_mean     0.000
_refine_diff_density_max     0.641
_refine_diff_density_min     -0.806
_refine_ls_extinction_method     none
_refine_ls_extinction_coef     ?
_refine_ls_abs_structure_details     'Flack (1983), 1522 Freidel pairs'
_refine_ls_abs_structure_Flack     0.012(13)
loop_
    _atom_type_symbol
    _atom_type_description
    _atom_type_scat_dispersion_real
    _atom_type_scat_dispersion_imag
    _atom_type_scat_source
    'C' 'C' 0.0033 0.0016
                         'International Tables Vol C Tables 4.2.6.8 and 6.1.1.4'
    'H' 'H' 0.0000 0.0000
                         'International Tables Vol C Tables 4.2.6.8 and 6.1.1.4'
    'N' 'N' 0.0061 0.0033
                         'International Tables Vol C Tables 4.2.6.8 and 6.1.1.4'
    'O' 'O' 0.0106 0.0060
                         'International Tables Vol C Tables 4.2.6.8 and 6.1.1.4'
    'Cu' 'Cu' 0.3201 1.2651
                         'International Tables Vol C Tables 4.2.6.8 and 6.1.1.4'
_computing_data_collection     'SMART (Bruker, 2002)'
_computing_cell_refinement     'SAINT (Bruker, 2002)'
_computing_data_reduction     'SAINT (Bruker, 2002)'
_computing_structure_solution     'SHELXS97 (Sheldrick, 2008)'
_computing_structure_refinement     'SHELXL97 (Sheldrick, 2008)'
_computing_molecular_graphics     'ORTEP-3 for Windows (Farrugia, 1997)'
_computing_publication_material     'WinGX (Farrugia, 1999)'
loop_
    _atom_site_type_symbol
    _atom_site_label
    _atom_site_fract_x
    _atom_site_fract_y
    _atom_site_fract_z
    _atom_site_U_iso_or_equiv
    _atom_site_adp_type
    _atom_site_calc_flag
    _atom_site_refinement_flags
    _atom_site_occupancy
    _atom_site_disorder_assembly
    _atom_site_disorder_group
    Cu Cu1 0.58577(3) 0.98172(2) 0.72968(2) 0.02515(10) Uani d . 1 . .
    O O2 0.3672(2) 1.0193(2) 0.66313(14) 0.0434(6) Uani d . 1 . .
    O O1 0.4195(2) 0.89792(15) 0.74670(14) 0.0387(5) Uani d U 1 . .
    O O4 0.5221(2) 1.08313(16) 0.81065(13) 0.0328(5) Uani d . 1 . .
    N N2 0.7365(2) 1.06673(17) 0.68765(15) 0.0243(5) Uani d . 1 . .
    N N4 0.5626(2) 1.05068(18) 0.88143(15) 0.0300(6) Uani d . 1 . .
    O O5 0.6358(2) 0.97414(17) 0.88213(13) 0.035 Uani d . 1 . .
    N N1 0.6896(2) 0.87411(17) 0.67467(15) 0.0242(5) Uani d . 1 . .
    N N3 0.3281(3) 0.9442(2) 0.70369(17) 0.0381(6) Uani d U 1 . .
    O O6 0.5273(3) 1.0950(2) 0.94430(15) 0.0558(7) Uani d . 1 . .
    C C15 1.0722(3) 1.2220(2) 0.56813(19) 0.0308(7) Uani d . 1 . .
    C C6 0.8337(3) 1.0146(2) 0.64671(16) 0.0225(6) Uani d . 1 . .
    C C11 0.9809(3) 0.6535(2) 0.58589(19) 0.0279(6) Uani d . 1 . .
    O O3 0.2114(2) 0.9132(2) 0.7046(2) 0.0649(9) Uani d . 1 . .
    C C2 0.7514(3) 0.7040(2) 0.64459(18) 0.0275(6) Uani d . 1 . .
    H H2 0.7265 0.6363 0.6436 0.033 Uiso calc R 1 . .
    C C3 0.8801(3) 0.7323(2) 0.61767(18) 0.0233(6) Uani d . 1 . .
    C C8 0.9527(3) 1.1675(2) 0.61021(18) 0.0253(6) Uani d . 1 . .
    C C7 0.9411(3) 1.0624(2) 0.60741(17) 0.0252(6) Uani d . 1 . .
    H H7 1.0057 1.0245 0.5791 0.030 Uiso calc R 1 . .
    C C5 0.8133(3) 0.9040(2) 0.64572(17) 0.0225(6) Uani d . 1 . .
    C C4 0.9100(3) 0.83539(19) 0.61865(16) 0.0223(5) Uani d . 1 . .
    H H4 0.9948 0.8580 0.6011 0.027 Uiso calc R 1 . .
    C C1 0.6602(3) 0.7753(2) 0.67289(19) 0.0281(6) Uani d . 1 . .
    H H1 0.5752 0.7541 0.6914 0.034 Uiso calc R 1 . .
    C C10 0.7481(3) 1.1682(2) 0.69174(19) 0.0290(6) Uani d . 1 . .
    H H10 0.6821 1.2047 0.7202 0.035 Uiso calc R 1 . .
    C C17 1.1679(4) 1.2577(3) 0.6369(2) 0.0507(10) Uani d . 1 . .
    H H17A 1.2445 1.2919 0.6128 0.076 Uiso calc R 1 . .
    H H17B 1.1993 1.2006 0.6681 0.076 Uiso calc R 1 . .
    H H17C 1.1202 1.3032 0.6730 0.076 Uiso calc R 1 . .
    C C9 0.8536(3) 1.2190(2) 0.65550(19) 0.0302(7) Uani d . 1 . .
    H H9 0.8594 1.2888 0.6611 0.036 Uiso calc R 1 . .
    C C14 1.1222(3) 0.6979(3) 0.5698(2) 0.0400(8) Uani d . 1 . .
    H H14A 1.1817 0.6459 0.5498 0.060 Uiso calc R 1 . .
    H H14B 1.1580 0.7251 0.6205 0.060 Uiso calc R 1 . .
    H H14C 1.1155 0.7507 0.5292 0.060 Uiso calc R 1 . .
    C C13 0.9948(3) 0.5689(2) 0.6509(2) 0.0397(8) Uani d . 1 . .
    H H13A 1.0577 0.5189 0.6312 0.060 Uiso calc R 1 . .
    H H13B 0.9076 0.5381 0.6600 0.060 Uiso calc R 1 . .
    H H13C 1.0276 0.5969 0.7020 0.060 Uiso calc R 1 . .
    C C16 1.1495(3) 1.1522(3) 0.5092(2) 0.0410(8) Uani d . 1 . .
    H H16A 1.2235 1.1885 0.4844 0.062 Uiso calc R 1 . .
    H H16B 1.0890 1.1287 0.4667 0.062 Uiso calc R 1 . .
    H H16C 1.1845 1.0955 0.5396 0.062 Uiso calc R 1 . .
    C C12 0.9251(4) 0.6105(3) 0.5041(2) 0.0440(8) Uani d . 1 . .
    H H12A 0.9871 0.5607 0.4829 0.066 Uiso calc R 1 . .
    H H12B 0.9154 0.6641 0.4645 0.066 Uiso calc R 1 . .
    H H12C 0.8380 0.5798 0.5139 0.066 Uiso calc R 1 . .
    C C18 1.0207(4) 1.3135(3) 0.5182(3) 0.0512(10) Uani d . 1 . .
    H H18A 1.0965 1.3467 0.4923 0.077 Uiso calc R 1 . .
    H H18B 0.9755 1.3598 0.5547 0.077 Uiso calc R 1 . .
    H H18C 0.9581 1.2910 0.4764 0.077 Uiso calc R 1 . .
loop_
    _atom_site_aniso_label
    _atom_site_aniso_U_11
    _atom_site_aniso_U_22
    _atom_site_aniso_U_33
    _atom_site_aniso_U_12
    _atom_site_aniso_U_13
    _atom_site_aniso_U_23
    Cu1 0.02290(16) 0.02379(17) 0.02875(18) 0.00229(14) 0.00540(15) -0.00019(15)
    O2 0.021 0.0581(15) 0.0509(13) 0.0047(11) -0.0042(9) 0.0038(14)
    O1 0.0287(10) 0.0327(11) 0.0548(15) -0.0013(9) 0.0091(10) 0.0042(9)
    O4 0.0379(11) 0.0321(12) 0.0285(11) 0.0100(9) 0.0039(10) 0.0011(10)
    N2 0.0264(12) 0.0209(12) 0.0256(12) 0.0016(10) 0.0028(10) 0.0006(10)
    N4 0.0287(13) 0.0328(14) 0.0283(13) 0.0002(11) 0.0005(11) -0.0032(11)
    O5 0.033 0.034 0.038 0.0127(10) -0.0048(9) 0.0036(10)
    N1 0.0248(11) 0.0220(13) 0.0260(13) -0.0020(10) 0.0038(10) 0.0000(10)
    N3 0.0263(13) 0.0424(16) 0.0455(17) 0.0029(11) 0.0057(10) -0.0132(13)
    O6 0.0737(18) 0.0623(17) 0.0313(14) 0.0154(14) 0.0022(13) -0.0100(12)
    C15 0.0309(16) 0.0254(15) 0.0361(17) -0.0065(14) -0.0001(15) 0.0046(12)
    C6 0.0253(13) 0.0220(14) 0.0201(13) 0.0005(12) 0.0013(11) 0.0000(12)
    C11 0.0330(15) 0.0207(15) 0.0299(16) 0.0024(13) 0.0008(13) -0.0045(12)
    O3 0.0275(13) 0.0736(19) 0.094(2) -0.0068(12) -0.0036(13) -0.0171(17)
    C2 0.0291(14) 0.0201(14) 0.0332(17) -0.0039(12) 0.0012(13) -0.0010(12)
    C3 0.0286(16) 0.0214(14) 0.0200(14) 0.0008(11) -0.0055(12) 0.0007(11)
    C8 0.0287(15) 0.0230(15) 0.0242(16) -0.0037(11) -0.0047(12) 0.0036(12)
    C7 0.0239(15) 0.0255(14) 0.0262(15) -0.0011(11) 0.0027(12) -0.0024(12)
    C5 0.0246(13) 0.0227(15) 0.0202(14) -0.0013(11) 0.0003(12) -0.0016(12)
    C4 0.0206(12) 0.0243(14) 0.0218(13) -0.0023(12) 0.0018(13) -0.0016(11)
    C1 0.0258(15) 0.0240(15) 0.0344(17) -0.0039(12) 0.0010(13) -0.0002(13)
    C10 0.0345(15) 0.0232(15) 0.0295(16) 0.0059(13) 0.0041(13) -0.0012(12)
    C17 0.045(2) 0.056(2) 0.051(2) -0.0223(18) -0.0037(18) -0.0033(19)
    C9 0.0381(16) 0.0187(15) 0.0339(17) -0.0004(12) -0.0017(14) -0.0016(13)
    C14 0.0333(18) 0.0337(18) 0.053(2) 0.0072(14) 0.0107(15) -0.0022(16)
    C13 0.0459(19) 0.0285(17) 0.045(2) 0.0100(15) -0.0019(16) 0.0064(15)
    C16 0.0365(17) 0.0393(19) 0.047(2) -0.0091(15) 0.0115(16) 0.0047(16)
    C12 0.051(2) 0.043(2) 0.0384(18) 0.0096(18) -0.0011(17) -0.0151(14)
    C18 0.047(2) 0.040(2) 0.067(3) -0.0033(17) 0.0112(19) 0.0231(19)
_geom_special_details
;
All e.s.d.'s (except the e.s.d. in the dihedral angle between two l.s. planes)
are estimated using the full covariance matrix. The cell e.s.d.'s are taken
into account individually in the estimation of e.s.d.'s in distances, angles
and torsion angles; correlations between e.s.d.'s in cell parameters are only
used when they are defined by crystal symmetry. An approximate (isotropic)
treatment of cell e.s.d.'s is used for estimating e.s.d.'s involving l.s.
planes.
;
loop_
    _geom_bond_atom_site_label_1
    _geom_bond_atom_site_label_2
    _geom_bond_site_symmetry_2
    _geom_bond_distance
    _geom_bond_publ_flag
    Cu1 N1 . 1.965(2) ?
    Cu1 O4 . 1.976(2) ?
    Cu1 N2 . 1.980(2) ?
    Cu1 O1 . 1.994(2) ?
    O2 N3 . 1.251(4) ?
    O1 N3 . 1.290(3) ?
    O4 N4 . 1.284(3) ?
    N2 C6 . 1.351(3) ?
    N2 C10 . 1.350(4) ?
    N4 O6 . 1.223(3) ?
    N4 O5 . 1.243(3) ?
    N1 C1 . 1.340(4) ?
    N1 C5 . 1.360(4) ?
    N3 O3 . 1.218(3) ?
    C15 C16 . 1.528(4) ?
    C15 C17 . 1.531(5) ?
    C15 C8 . 1.536(4) ?
    C15 C18 . 1.541(4) ?
    C6 C7 . 1.385(4) ?
    C6 C5 . 1.479(4) ?
    C11 C3 . 1.528(4) ?
    C11 C14 . 1.530(4) ?
    C11 C12 . 1.539(4) ?
    C11 C13 . 1.541(4) ?
    C2 C1 . 1.380(4) ?
    C2 C3 . 1.389(4) ?
    C2 H2 . 0.9300 ?
    C3 C4 . 1.396(4) ?
    C8 C9 . 1.396(4) ?
    C8 C7 . 1.398(4) ?
    C7 H7 . 0.9300 ?
    C5 C4 . 1.385(4) ?
    C4 H4 . 0.9300 ?
    C1 H1 . 0.9300 ?
    C10 C9 . 1.368(4) ?
    C10 H10 . 0.9300 ?
    C17 H17A . 0.9600 ?
    C17 H17B . 0.9600 ?
    C17 H17C . 0.9600 ?
    C9 H9 . 0.9300 ?
    C14 H14A . 0.9600 ?
    C14 H14B . 0.9600 ?
    C14 H14C . 0.9600 ?
    C13 H13A . 0.9600 ?
    C13 H13B . 0.9600 ?
    C13 H13C . 0.9600 ?
    C16 H16A . 0.9600 ?
    C16 H16B . 0.9600 ?
    C16 H16C . 0.9600 ?
    C12 H12A . 0.9600 ?
    C12 H12B . 0.9600 ?
    C12 H12C . 0.9600 ?
    C18 H18A . 0.9600 ?
    C18 H18B . 0.9600 ?
    C18 H18C . 0.9600 ?
loop_
    _geom_angle_atom_site_label_1
    _geom_angle_atom_site_label_2
    _geom_angle_atom_site_label_3
    _geom_angle_site_symmetry_1
    _geom_angle_site_symmetry_3
    _geom_angle
    _geom_angle_publ_flag
    N1 Cu1 O4 . . 163.03(9) ?
    N1 Cu1 N2 . . 82.49(9) ?
    O4 Cu1 N2 . . 94.41(9) ?
    N1 Cu1 O1 . . 94.82(9) ?
    O4 Cu1 O1 . . 91.59(9) ?
    N2 Cu1 O1 . . 167.53(10) ?
    N3 O1 Cu1 . . 103.37(17) ?
    N4 O4 Cu1 . . 105.23(16) ?
    C6 N2 C10 . . 118.2(2) ?
    C6 N2 Cu1 . . 113.90(18) ?
    C10 N2 Cu1 . . 127.8(2) ?
    O6 N4 O5 . . 123.3(3) ?
    O6 N4 O4 . . 119.3(2) ?
    O5 N4 O4 . . 117.4(2) ?
    C1 N1 C5 . . 118.0(2) ?
    C1 N1 Cu1 . . 127.3(2) ?
    C5 N1 Cu1 . . 114.09(18) ?
    O3 N3 O2 . . 124.3(3) ?
    O3 N3 O1 . . 119.2(3) ?
    O2 N3 O1 . . 116.5(2) ?
    C16 C15 C17 . . 109.4(3) ?
    C16 C15 C8 . . 111.8(2) ?
    C17 C15 C8 . . 107.1(3) ?
    C16 C15 C18 . . 108.3(3) ?
    C17 C15 C18 . . 109.7(3) ?
    C8 C15 C18 . . 110.5(3) ?
    N2 C6 C7 . . 121.9(3) ?
    N2 C6 C5 . . 114.6(2) ?
    C7 C6 C5 . . 123.5(3) ?
    C3 C11 C14 . . 112.4(2) ?
    C3 C11 C12 . . 108.1(3) ?
    C14 C11 C12 . . 108.7(3) ?
    C3 C11 C13 . . 109.0(2) ?
    C14 C11 C13 . . 108.4(3) ?
    C12 C11 C13 . . 110.3(3) ?
    C1 C2 C3 . . 120.6(3) ?
    C1 C2 H2 . . 119.7 ?
    C3 C2 H2 . . 119.7 ?
    C2 C3 C4 . . 116.9(3) ?
    C2 C3 C11 . . 120.7(2) ?
    C4 C3 C11 . . 122.4(3) ?
    C9 C8 C7 . . 116.5(3) ?
    C9 C8 C15 . . 122.4(3) ?
    C7 C8 C15 . . 121.0(3) ?
    C6 C7 C8 . . 120.2(3) ?
    C6 C7 H7 . . 119.9 ?
    C8 C7 H7 . . 119.9 ?
    N1 C5 C4 . . 122.0(3) ?
    N1 C5 C6 . . 113.9(2) ?
    C4 C5 C6 . . 124.1(2) ?
    C5 C4 C3 . . 120.0(3) ?
    C5 C4 H4 . . 120.0 ?
    C3 C4 H4 . . 120.0 ?
    N1 C1 C2 . . 122.4(3) ?
    N1 C1 H1 . . 118.8 ?
    C2 C1 H1 . . 118.8 ?
    N2 C10 C9 . . 122.2(3) ?
    N2 C10 H10 . . 118.9 ?
    C9 C10 H10 . . 118.9 ?
    C15 C17 H17A . . 109.5 ?
    C15 C17 H17B . . 109.5 ?
    H17A C17 H17B . . 109.5 ?
    C15 C17 H17C . . 109.5 ?
    H17A C17 H17C . . 109.5 ?
    H17B C17 H17C . . 109.5 ?
    C10 C9 C8 . . 120.8(3) ?
    C10 C9 H9 . . 119.6 ?
    C8 C9 H9 . . 119.6 ?
    C11 C14 H14A . . 109.5 ?
    C11 C14 H14B . . 109.5 ?
    H14A C14 H14B . . 109.5 ?
    C11 C14 H14C . . 109.5 ?
    H14A C14 H14C . . 109.5 ?
    H14B C14 H14C . . 109.5 ?
    C11 C13 H13A . . 109.5 ?
    C11 C13 H13B . . 109.5 ?
    H13A C13 H13B . . 109.5 ?
    C11 C13 H13C . . 109.5 ?
    H13A C13 H13C . . 109.5 ?
    H13B C13 H13C . . 109.5 ?
    C15 C16 H16A . . 109.5 ?
    C15 C16 H16B . . 109.5 ?
    H16A C16 H16B . . 109.5 ?
    C15 C16 H16C . . 109.5 ?
    H16A C16 H16C . . 109.5 ?
    H16B C16 H16C . . 109.5 ?
    C11 C12 H12A . . 109.5 ?
    C11 C12 H12B . . 109.5 ?
    H12A C12 H12B . . 109.5 ?
    C11 C12 H12C . . 109.5 ?
    H12A C12 H12C . . 109.5 ?
    H12B C12 H12C . . 109.5 ?
    C15 C18 H18A . . 109.5 ?
    C15 C18 H18B . . 109.5 ?
    H18A C18 H18B . . 109.5 ?
    C15 C18 H18C . . 109.5 ?
    H18A C18 H18C . . 109.5 ?
    H18B C18 H18C . . 109.5 ?
loop_
    _geom_hbond_atom_site_label_D
    _geom_hbond_atom_site_label_H
    _geom_hbond_atom_site_label_A
    _geom_hbond_site_symmetry_A
    _geom_hbond_distance_DH
    _geom_hbond_distance_HA
    _geom_hbond_distance_DA
    _geom_hbond_angle_DHA
    C1 H1 O4 4_646 0.93 2.46 3.124(3) 128.6
