# Supplementary material for: (4,4′-Di-tert-butyl-2,2′-bipyridine-κ2 N,N′)bis­(nitrato-κ2 O,O′)copper(II)
Source: Acta Crystallogr Sect E Struct Rep Online. 2009 Jan 17;65(Pt 2):m202. doi: 10.1107/S1600536809001457 (PMC2968272; doi:10.1107/S1600536809001457)
Supplement: Supplementary file 2 [file e-65-0m202-Isup2.hkl]

#
# h,k,l, Fc-squared, Fo-squared, sigma(Fo-squared) and status flag
#
data_I
_shelx_title ' cu in P 21 21 21'
_shelx_refln_list_code          4
_shelx_F_calc_maximum      215.88
_exptl_crystal_F_000       976.00
_reflns_d_resolution_high  0.8405
 
loop_
 _symmetry_equiv_pos_as_xyz
 'x, y, z'
 '-x+1/2, -y, z+1/2'
 'x+1/2, -y+1/2, -z'
 '-x, y+1/2, -z+1/2'
 
_cell_length_a     9.8265
_cell_length_b    13.2467
_cell_length_c    16.1384
_cell_angle_alpha  90.000
_cell_angle_beta   90.000
_cell_angle_gamma  90.000
 
_shelx_F_squared_multiplier     1.000
 
loop_
 _refln_index_h
 _refln_index_k
 _refln_index_l
 _refln_F_squared_calc
 _refln_F_squared_meas
 _refln_F_squared_sigma
 _refln_observed_status
   2   0   0     7412.68     7710.04    165.57 o
   4   0   0     3712.43     3414.46     78.20 o
   6   0   0     2131.48     2174.06     55.15 o
   8   0   0      311.92      454.32     26.53 o
  10   0   0       25.50       46.21     14.61 o
   1   1   0     9359.60    10042.83    165.47 o
   2   1   0     1557.02     1715.04     27.92 o
   3   1   0    11670.64    11677.18    177.20 o
   4   1   0     2121.30     2463.75     41.20 o
   5   1   0     3980.68     3551.38     58.55 o
   6   1   0      275.77      251.82      9.24 o
   7   1   0      174.35      181.77      9.91 o
   8   1   0        0.21       -3.46      5.44 o
   9   1   0      966.23      919.68     29.82 o
  10   1   0        3.23        0.42      7.51 o
  11   1   0      197.92      165.73     15.09 o
   0   2   0    12552.93    10598.40    394.39 o
   1   2   0     6742.81     7126.44    132.86 o
   2   2   0     5103.97     5216.59     88.45 o
   3   2   0     1944.55     1813.12     30.55 o
   4   2   0      999.77      819.95     18.95 o
   5   2   0     2157.98     2154.04     42.13 o
   6   2   0     2382.64     2428.72     47.88 o
   7   2   0        6.30        6.41      4.83 o
   8   2   0      715.96      902.29     24.91 o
   9   2   0      336.57      319.75     17.33 o
  10   2   0      515.52      655.41     25.93 o
  11   2   0       80.32       87.40     12.68 o
   1   3   0     1235.32     1209.59     22.66 o
   2   3   0      184.17      184.75      6.89 o
   3   3   0     7786.80     7779.22    131.49 o
   4   3   0       99.04      102.10      6.29 o
   5   3   0     1975.97     1938.73     38.92 o
   6   3   0      213.96      180.40      9.54 o
   7   3   0     1230.40     1244.84     29.74 o
   8   3   0      850.60      913.47     25.35 o
   9   3   0     1403.97     1376.70     34.50 o
  10   3   0       10.53       22.43      9.01 o
  11   3   0      342.88      322.67     19.70 o
   0   4   0     4391.19     4389.96    211.37 o
   1   4   0      119.99      106.49      4.87 o
   2   4   0       10.49       25.20      2.77 o
   3   4   0      166.68      232.22      8.71 o
   4   4   0    13570.55    13895.93    232.64 o
   5   4   0     2105.48     2265.94     44.73 o
   6   4   0     1324.79     1257.33     29.25 o
   7   4   0      296.65      285.22     14.34 o
   8   4   0       27.82       10.97      6.18 o
   9   4   0       29.16       22.33      7.70 o
  10   4   0        4.85       11.02      8.58 o
  11   4   0      750.63      713.81     28.97 o
   1   5   0     4416.38     4316.62     75.06 o
   2   5   0     3557.16     3757.51     82.61 o
   3   5   0     8999.54     9346.47    143.93 o
   4   5   0     1404.36     1424.38     30.24 o
   5   5   0        2.18       -3.58      3.85 o
   6   5   0      950.74      845.97     22.64 o
   7   5   0      892.40      900.62     24.95 o
   8   5   0      277.50      307.59     14.63 o
   9   5   0     1264.39     1141.27     31.46 o
  10   5   0       55.58       93.13     11.84 o
  11   5   0      216.70      162.22     21.37 o
   0   6   0      142.01      137.01     10.69 o
   1   6   0     3634.52     4003.56     70.89 o
   2   6   0      388.17      379.24     11.30 o
   3   6   0      803.86      828.31     17.45 o
   4   6   0     2727.53     2621.03     50.49 o
   5   6   0     1336.48     1483.86     32.80 o
   6   6   0     1871.98     1853.36     40.24 o
   7   6   0       36.46       47.88      7.73 o
   8   6   0       63.85       26.96      7.51 o
   9   6   0        1.42        1.26      7.36 o
  10   6   0       32.66       47.57      9.96 o
   1   7   0      900.48      925.70     21.21 o
   2   7   0     7213.05     7327.94    126.42 o
   3   7   0      646.43      563.67     18.08 o
   4   7   0     3501.17     3571.06     66.68 o
   5   7   0      287.14      281.16     12.38 o
   6   7   0      230.59      157.35     10.43 o
   7   7   0      788.98      741.80     22.92 o
   8   7   0      331.45      394.05     17.08 o
   9   7   0     1863.61     1793.24     43.73 o
  10   7   0      211.68      294.66     17.15 o
   0   8   0      165.98      151.74     12.96 o
   1   8   0     2268.65     2142.93     42.28 o
   2   8   0        5.86        2.95      4.04 o
   3   8   0       71.70       84.56      7.22 o
   4   8   0     3833.70     3696.43     69.45 o
   5   8   0      142.92      138.69      9.48 o
   6   8   0      108.28      114.30      9.77 o
   7   8   0      219.11      239.83     13.61 o
   8   8   0      365.49      398.76     20.70 o
   9   8   0        0.06       -3.40      7.98 o
  10   8   0      217.13      246.41     18.16 o
   1   9   0      104.54      102.80      7.62 o
   2   9   0     3589.47     3618.06     76.03 o
   3   9   0       15.43        5.92      5.21 o
   4   9   0     1010.08      935.14     24.45 o
   5   9   0     2280.81     2281.71     48.00 o
   6   9   0       11.38       24.57      8.20 o
   7   9   0      452.55      427.28     18.21 o
   8   9   0      340.20      406.65     18.69 o
   9   9   0       51.99       53.71     10.87 o
   0  10   0      807.45      772.43     34.10 o
   1  10   0     4837.78     4793.86     87.72 o
   2  10   0       14.20        5.94      3.58 o
   3  10   0      716.17      658.41     22.17 o
   4  10   0      157.28      152.50     10.15 o
   5  10   0      811.23      818.80     23.97 o
   6  10   0      299.45      298.91     15.08 o
   7  10   0      656.33      705.55     23.88 o
   8  10   0        1.20       -1.23      7.78 o
   9  10   0       10.59       15.53     12.26 o
   1  11   0       56.88       50.64     13.29 o
   2  11   0     4351.65     4272.30     90.21 o
   3  11   0      353.85      341.09     16.77 o
   4  11   0       40.13       37.14      7.66 o
   5  11   0      171.34      170.55     12.07 o
   6  11   0      356.46      306.11     15.62 o
   7  11   0        1.53        0.09      9.01 o
   8  11   0      167.87      211.79     17.42 o
   0  12   0      440.34      413.05     25.78 o
   1  12   0      328.98      372.62     21.52 o
   2  12   0      219.13      234.79     19.57 o
   3  12   0       14.41       -1.41      7.02 o
   4  12   0      135.86      139.07     12.74 o
   5  12   0     1758.82     1700.15     46.19 o
   6  12   0        2.81       -0.87      8.81 o
   7  12   0     1089.66     1167.71     38.39 o
   1  13   0       38.02       29.74     10.51 o
   2  13   0      688.06      763.75     31.47 o
   3  13   0       26.57       24.36     11.03 o
   4  13   0      576.47      528.10     27.01 o
   5  13   0       49.93       41.67     12.62 o
   6  13   0       18.01       11.83     11.73 o
   2  14   0       28.81       -3.53     17.25 o
   3  14   0        0.92       -1.10     12.21 o
   4  14   0       43.24       27.75     15.23 o
   5  14   0      866.97     1000.85     50.60 o
   2  15   0     1043.17     1008.47     70.83 o
   3  15   0       11.06       25.58     20.78 o
   1   0   1     7530.28     8313.05    137.17 o
   2   0   1     2604.47     2860.28     44.99 o
   3   0   1      154.79      122.25      4.82 o
   4   0   1     2905.84     3309.82     53.86 o
   5   0   1     6405.57     5969.76     94.52 o
   6   0   1       54.77       84.61      5.81 o
   7   0   1     1694.72     1955.35     36.87 o
   8   0   1      358.21      321.97     15.85 o
   9   0   1        0.96        0.95      6.81 o
  10   0   1       28.79       17.78      8.43 o
  11   0   1      589.35      707.69     28.32 o
 -11   1   1       45.23       42.95     10.50 o
 -10   1   1      324.72      297.78     17.17 o
  -9   1   1      298.40      294.14     16.62 o
  -8   1   1     2607.40     2544.41     51.50 o
  -7   1   1        1.98        6.77      4.73 o
  -6   1   1      481.49      469.09     11.65 o
  -5   1   1      735.73      742.13     16.58 o
  -4   1   1     4495.02     4296.63     63.29 o
  -3   1   1       50.70       50.50      4.26 o
  -2   1   1     3166.74     3271.50     48.13 o
  -1   1   1      935.46     1038.98     15.97 o
   0   1   1     1098.05     1184.10     21.54 o
   1   1   1      999.81     1076.81     24.31 o
   2   1   1     3310.03     3405.41     57.17 o
   3   1   1       44.25       39.82      3.62 o
   4   1   1     4499.56     4290.33     75.33 o
   5   1   1      795.73      787.07     18.90 o
   6   1   1      492.38      471.63     14.73 o
   7   1   1        5.75       -1.73      4.45 o
   8   1   1     2512.84     2435.49     51.06 o
   9   1   1      318.77      303.90     16.75 o
  10   1   1      192.97      179.64     14.80 o
  11   1   1       49.17       58.53     11.46 o
 -11   2   1      287.39      412.14     21.31 o
 -10   2   1      569.40      549.92     23.84 o
  -9   2   1      188.17      175.06     14.99 o
  -8   2   1     1704.16     1637.08     37.06 o
  -7   2   1      845.36      962.00     25.11 o
  -6   2   1       85.15       79.94      5.70 o
  -5   2   1     9444.10     9621.66    134.64 o
  -4   2   1     4457.99     4892.76     71.78 o
  -3   2   1     1640.62     1596.11     25.11 o
  -2   2   1     8789.72     9375.37    131.39 o
  -1   2   1    29669.23    30320.72    506.26 o
   0   2   1       35.58       31.75      2.10 o
   1   2   1    29595.86    31309.96    560.49 o
   2   2   1     8721.89     9217.48    154.68 o
   3   2   1     1632.98     1598.54     30.51 o
   4   2   1     4565.43     4937.73     85.73 o
   5   2   1     9045.34     9066.09    159.60 o
   6   2   1       80.01       84.05      6.88 o
   7   2   1      922.38     1020.65     25.35 o
   8   2   1     1679.40     1588.01     36.84 o
   9   2   1      203.10      206.50     14.19 o
  10   2   1      605.15      593.48     24.52 o
  11   2   1      267.27      370.44     21.19 o
 -11   3   1       48.19       39.89     12.07 o
 -10   3   1      621.01      544.60     32.66 o
  -9   3   1      166.97      205.36     12.62 o
  -8   3   1     2890.90     2811.03     59.29 o
  -7   3   1      420.02      380.10     14.46 o
  -6   3   1      238.85      303.22     11.95 o
  -5   3   1     1658.15     1815.00     37.95 o
  -4   3   1    11475.22    11654.54    181.99 o
  -3   3   1      222.73      224.39     10.62 o
  -2   3   1     8389.96     8821.28    130.32 o
  -1   3   1     3876.96     4060.86     78.77 o
   0   3   1     6642.49     7031.02    116.96 o
   1   3   1     3817.99     4073.04     76.80 o
   2   3   1     9222.15     9844.47    154.24 o
   3   3   1      265.21      240.42      8.18 o
   4   3   1    12025.61    12194.35    199.69 o
   5   3   1     1772.27     1954.14     38.13 o
   6   3   1      214.43      247.26     11.09 o
   7   3   1      403.50      341.06     14.13 o
   8   3   1     3138.95     3116.50     60.18 o
   9   3   1      155.69      176.66     14.00 o
  10   3   1      547.51      460.75     21.86 o
  11   3   1       59.59       65.55     12.12 o
 -11   4   1      283.23      369.39     20.97 o
 -10   4   1      192.34      157.76     14.20 o
  -9   4   1      207.97      172.72     12.20 o
  -8   4   1      216.05      186.70     11.52 o
  -7   4   1      922.58      979.35     26.59 o
  -6   4   1     1795.39     1746.16     36.42 o
  -5   4   1     3538.06     3252.03     63.19 o
  -4   4   1     3877.48     4164.31     73.42 o
  -3   4   1       48.46       48.84      4.08 o
  -2   4   1     2283.06     2388.87     43.78 o
  -1   4   1     3648.22     3699.75     65.01 o
   0   4   1     2968.73     2929.83     63.21 o
   1   4   1     3932.55     3956.70     74.27 o
   2   4   1     2365.33     2501.05     40.24 o
   3   4   1       39.32       25.29      3.82 o
   4   4   1     3730.92     4001.81     72.90 o
   5   4   1     3898.55     3558.00     63.51 o
   6   4   1     1599.39     1566.62     35.38 o
   7   4   1     1067.71     1139.96     27.47 o
   8   4   1      215.96      180.66     11.29 o
   9   4   1      183.06      147.01     11.24 o
  10   4   1      171.43      139.52     13.66 o
  11   4   1      236.88      306.52     19.40 o
 -11   5   1       29.94       17.35     18.36 o
 -10   5   1     1123.27     1158.52     32.86 o
  -9   5   1      115.36      163.97     12.54 o
  -8   5   1     1637.41     1608.30     37.91 o
  -7   5   1      964.41      866.32     24.39 o
  -6   5   1      244.10      271.93     12.39 o
  -5   5   1       71.42       62.17      6.51 o
  -4   5   1     4348.21     4350.23     79.54 o
  -3   5   1     2989.25     3040.61     45.61 o
  -2   5   1     2793.67     2778.77     57.48 o
  -1   5   1      921.56      981.45     19.33 o
   0   5   1        8.12        5.40      1.98 o
   1   5   1      795.49      822.00     19.11 o
   2   5   1     2922.90     2869.00     40.25 o
   3   5   1     2871.81     2938.48     54.61 o
   4   5   1     4486.51     4511.80     79.33 o
   5   5   1       42.86       37.27      5.68 o
   6   5   1      223.13      242.61     12.42 o
   7   5   1     1038.19      911.61     24.65 o
   8   5   1     1598.07     1553.85     37.35 o
   9   5   1      172.17      209.64     13.19 o
  10   5   1     1151.71     1090.21     31.97 o
  11   5   1       22.03       51.71     27.95 o
 -10   6   1       97.78       76.03     10.98 o
  -9   6   1      241.87      236.21     14.62 o
  -8   6   1       95.37       93.86      9.89 o
  -7   6   1      620.52      661.68     20.85 o
  -6   6   1      203.57      177.35     10.59 o
  -5   6   1     1675.68     1549.43     34.90 o
  -4   6   1     1057.81     1036.64     24.33 o
  -3   6   1     2178.46     2311.36     36.40 o
  -2   6   1      834.27      898.46     19.78 o
  -1   6   1     1106.46     1067.78     24.51 o
   0   6   1      296.54      507.14     15.18 o
   1   6   1     1400.40     1355.46     23.96 o
   2   6   1      824.24      867.24     17.92 o
   3   6   1     2145.35     2269.81     43.75 o
   4   6   1     1013.21      990.26     23.56 o
   5   6   1     1801.14     1670.67     35.00 o
   6   6   1      179.02      170.91     10.33 o
   7   6   1      554.78      590.81     19.84 o
   8   6   1       87.92      111.79     10.23 o
   9   6   1      249.97      233.40     14.18 o
  10   6   1      108.98      112.64     12.03 o
 -10   7   1      506.15      474.69     22.05 o
  -9   7   1      347.83      406.27     18.96 o
  -8   7   1      408.59      414.16     18.08 o
  -7   7   1     1571.49     1560.19     36.79 o
  -6   7   1      327.44      322.45     14.20 o
  -5   7   1      675.30      689.96     20.13 o
  -4   7   1      676.31      702.69     20.58 o
  -3   7   1     5728.56     5629.10     88.50 o
  -2   7   1     1334.38     1223.60     31.30 o
  -1   7   1      341.94      324.15     10.60 o
   0   7   1     1910.93     2224.14     42.54 o
   1   7   1      277.35      245.67      8.86 o
   2   7   1     1270.06     1179.09     25.85 o
   3   7   1     5426.63     5364.23     96.70 o
   4   7   1      657.57      676.48     18.69 o
   5   7   1      639.84      696.83     19.78 o
   6   7   1      332.32      335.32     14.32 o
   7   7   1     1492.01     1457.12     35.72 o
   8   7   1      435.94      418.57     17.91 o
   9   7   1      315.32      385.25     18.42 o
  10   7   1      486.40      436.37     20.51 o
 -10   8   1      351.97      367.75     24.15 o
  -9   8   1       76.46       77.77     11.17 o
  -8   8   1        5.40        2.89      7.36 o
  -7   8   1      981.39      989.07     27.75 o
  -6   8   1     1422.66     1369.56     32.68 o
  -5   8   1     1253.55     1221.08     29.23 o
  -4   8   1      647.21      637.87     18.94 o
  -3   8   1        0.65       -0.73      5.19 o
  -2   8   1     1619.72     1618.86     30.49 o
  -1   8   1     1852.48     1847.33     37.51 o
   0   8   1     1813.19     1679.65     31.56 o
   1   8   1     1863.92     1887.94     34.36 o
   2   8   1     1607.00     1605.51     33.54 o
   3   8   1        0.85       -0.76      4.17 o
   4   8   1      619.00      611.09     18.14 o
   5   8   1     1178.54     1116.47     28.05 o
   6   8   1     1271.76     1252.45     31.69 o
   7   8   1      872.01      935.59     27.03 o
   8   8   1       12.61        9.46      7.12 o
   9   8   1       78.64       84.48     11.07 o
  10   8   1      300.32      295.72     17.39 o
  -9   9   1      369.44      435.94     20.32 o
  -8   9   1      241.32      219.14     14.40 o
  -7   9   1      385.98      365.26     16.78 o
  -6   9   1      205.76      182.04     12.06 o
  -5   9   1      722.50      725.46     22.44 o
  -4   9   1      418.19      425.75     16.03 o
  -3   9   1     3729.22     3560.94     90.49 o
  -2   9   1      894.90      921.80     23.11 o
  -1   9   1     3199.64     3277.45     55.47 o
   0   9   1      279.99      239.14      9.74 o
   1   9   1     3162.51     3186.06     55.34 o
   2   9   1      943.99      938.43     26.28 o
   3   9   1     3832.16     3767.29     69.07 o
   4   9   1      486.45      470.72     15.87 o
   5   9   1      831.15      827.33     22.68 o
   6   9   1      221.58      203.14     16.48 o
   7   9   1      342.34      324.25     16.05 o
   8   9   1      283.99      268.05     15.36 o
   9   9   1      326.14      426.56     20.05 o
  -9  10   1       38.20        5.48     11.66 o
  -8  10   1       74.88       64.10     10.37 o
  -7  10   1       78.39       70.55     10.22 o
  -6  10   1      953.15     1011.28     31.57 o
  -5  10   1      953.53      917.63     26.40 o
  -4  10   1      508.58      527.92     17.68 o
  -3  10   1      396.04      324.29     19.03 o
  -2  10   1      736.69      712.19     20.49 o
  -1  10   1      952.22      957.49     22.08 o
   0  10   1     4490.23     4498.18     75.34 o
   1  10   1      963.48      955.33     22.00 o
   2  10   1      741.48      765.72     23.72 o
   3  10   1      430.24      408.98     13.34 o
   4  10   1      363.91      382.42     15.56 o
   5  10   1     1031.83      973.26     26.09 o
   6  10   1      933.18      932.47     27.01 o
   7  10   1      105.75      109.95     16.78 o
   8  10   1       90.56       93.77     12.92 o
   9  10   1       39.90       31.86     13.47 o
  -8  11   1       64.41       59.51     10.77 o
  -7  11   1      376.02      362.10     18.00 o
  -6  11   1      231.73      221.71     19.38 o
  -5  11   1      817.13      835.29     25.55 o
  -4  11   1       29.41       25.67      8.27 o
  -3  11   1      669.77      677.39     34.96 o
  -2  11   1      136.64      137.96     11.36 o
  -1  11   1     1774.33     1818.85     44.62 o
   0  11   1       24.38       22.40      6.50 o
   1  11   1     1789.12     1814.57     39.55 o
   2  11   1      103.22      108.52     10.56 o
   3  11   1      585.11      598.97     17.47 o
   4  11   1       41.39       37.11      8.97 o
   5  11   1      873.45      894.34     29.10 o
   6  11   1      241.23      236.97     16.12 o
   7  11   1      355.99      385.16     20.95 o
   8  11   1       86.90       92.55     14.43 o
  -7  12   1       18.54       11.69     10.05 o
  -6  12   1     1558.93     1538.36     48.48 o
  -5  12   1      164.19      175.25     12.71 o
  -4  12   1      144.80      141.39     11.38 o
  -3  12   1      109.73      101.13     13.06 o
  -2  12   1      857.98      810.41     26.67 o
  -1  12   1       15.29       25.27      7.85 o
   0  12   1     3254.75     3117.88     69.50 o
   1  12   1        7.80        4.61      7.42 o
   2  12   1      816.47      809.55     26.59 o
   3  12   1      127.86      135.47     11.87 o
   4  12   1      170.69      166.46     15.68 o
   5  12   1      161.64      166.67     19.55 o
   6  12   1     1605.98     1544.76     51.12 o
   7  12   1       13.00        3.68     14.73 o
  -6  13   1      108.18      107.32     13.92 o
  -5  13   1       11.10       21.87      9.80 o
  -4  13   1       20.06       19.09      8.98 o
  -3  13   1     1484.80     1509.08     48.68 o
  -2  13   1       75.67       74.44     12.87 o
  -1  13   1      415.81      410.98     28.45 o
   0  13   1        0.90       -3.08     15.44 o
   1  13   1      464.32      471.07     29.40 o
   2  13   1       79.87       78.91     15.88 o
   3  13   1     1466.25     1467.07     58.85 o
   4  13   1       21.10       35.41     14.88 o
   5  13   1        1.17       14.12     13.42 o
   6  13   1      114.66      105.28     19.67 o
  -5  14   1      129.23      135.37     18.11 o
  -4  14   1      293.84      287.46     21.79 o
  -3  14   1       22.68       25.77     11.64 o
  -2  14   1      164.42      167.28     21.19 o
  -1  14   1       77.48       97.46     25.73 o
   0  14   1      759.38      759.97     55.84 o
   1  14   1       71.26       85.51     23.56 o
   2  14   1      204.28      229.03     22.89 o
   3  14   1       17.90       31.43     20.94 o
   4  14   1      281.71      217.22     35.92 o
   5  14   1      132.71      133.53     31.18 o
  -3  15   1      864.39      941.67     38.78 o
   2  15   1       40.89       86.41     25.98 o
   3  15   1      868.66      884.27     68.46 o
   0   0   2    23339.52    24781.64    526.60 o
   1   0   2     4339.40     4630.18    112.55 o
   2   0   2     5476.56     6003.08    100.59 o
   3   0   2      729.62      647.97     13.31 o
   4   0   2     1119.27     1048.74     20.15 o
   5   0   2     1190.36      993.83     20.35 o
   6   0   2     3813.38     3763.89     62.93 o
   7   0   2      104.64      110.60      7.22 o
   8   0   2      459.31      464.56     18.91 o
   9   0   2      210.14      115.06     12.77 o
  10   0   2      475.06      549.47     23.56 o
  11   0   2      129.86      102.01     13.52 o
 -11   1   2      144.15      121.36     13.53 o
 -10   1   2       17.56       15.77      8.67 o
  -9   1   2     1793.76     1666.94     46.93 o
  -8   1   2      694.35      734.69     24.36 o
  -7   1   2     1038.72     1041.87     26.11 o
  -6   1   2      434.93      462.44     11.42 o
  -5   1   2     1573.37     1523.93     26.64 o
  -4   1   2     1121.87     1128.27     19.89 o
  -3   1   2     4471.73     4380.43     63.57 o
  -2   1   2    10227.56    11254.56    171.53 o
  -1   1   2     4073.00     4300.21     84.68 o
   0   1   2     4591.04     4919.91     92.23 o
   1   1   2     4394.61     4639.69     81.86 o
   2   1   2    10502.44    11457.40    171.68 o
   3   1   2     4382.00     4343.86     75.30 o
   4   1   2     1169.83     1177.79     24.20 o
   5   1   2     1710.78     1642.48     32.56 o
   6   1   2      396.10      380.22     13.85 o
   7   1   2     1066.67     1090.30     26.40 o
   8   1   2      651.88      680.82     23.69 o
   9   1   2     2190.36     2076.32     49.28 o
  10   1   2       15.90       13.74      8.60 o
  11   1   2      153.58      132.69     14.16 o
 -11   2   2      293.50      270.75     17.88 o
 -10   2   2      650.36      669.95     26.28 o
  -9   2   2      996.56      780.23     26.97 o
  -8   2   2      481.51      509.24     18.22 o
  -7   2   2      103.19       94.63      8.11 o
  -6   2   2     4133.31     4131.35     71.76 o
  -5   2   2      768.20      735.26     14.72 o
  -4   2   2     3014.00     3053.63     47.61 o
  -3   2   2      680.89      692.30     12.34 o
  -2   2   2     4192.25     4553.44     63.74 o
  -1   2   2     2235.73     2390.94     40.01 o
   0   2   2    32086.57    33245.59    499.57 o
   1   2   2     2035.34     2197.00     33.16 o
   2   2   2     4032.61     4233.03     74.91 o
   3   2   2      583.58      594.37     14.70 o
   4   2   2     3294.78     3292.74     57.24 o
   5   2   2      737.41      705.00     18.24 o
   6   2   2     4632.22     4660.80     80.08 o
   7   2   2       73.32       63.05      7.17 o
   8   2   2      583.70      606.86     19.22 o
   9   2   2      966.77      772.27     26.87 o
  10   2   2      594.95      624.05     25.49 o
  11   2   2      300.68      255.97     18.17 o
 -11   3   2       10.13       17.32      9.01 o
 -10   3   2        7.20       11.73      8.43 o
  -9   3   2     1422.56     1339.69     34.09 o
  -8   3   2      454.36      453.58     18.14 o
  -7   3   2     1276.01     1297.34     31.10 o
  -6   3   2        4.07        2.74      4.42 o
  -5   3   2     2365.98     2335.64     37.05 o
  -4   3   2       44.02       27.61      3.27 o
  -3   3   2     8173.87     8439.03    124.39 o
  -2   3   2      324.79      315.04      7.86 o
   0   3   2       93.82      110.87      4.17 o
   1   3   2      384.06      399.07      8.45 o
   2   3   2      383.94      378.61     11.64 o
   3   3   2     8987.07     9201.56    147.37 o
   4   3   2       42.34       21.86      4.07 o
   5   3   2     2300.69     2286.24     44.94 o
   6   3   2        4.65        2.73      4.33 o
   7   3   2     1338.10     1308.81     30.69 o
   8   3   2      535.73      512.94     17.94 o
   9   3   2     1483.49     1350.36     34.13 o
  10   3   2       12.39       16.86      8.83 o
  11   3   2        7.49        3.72      8.91 o
 -11   4   2      266.17      229.59     19.89 o
 -10   4   2       94.93      109.44     12.83 o
  -9   4   2       68.95       77.07     11.27 o
  -8   4   2      324.17      358.79     16.56 o
  -7   4   2      302.34      335.66     15.63 o
  -6   4   2     1076.06     1034.40     26.50 o
  -5   4   2     2194.41     2296.20     45.95 o
  -4   4   2     5566.89     5812.50     94.56 o
  -3   4   2      106.28       92.17      4.19 o
  -2   4   2     2848.91     2944.93     51.72 o
  -1   4   2     2545.82     2763.66     39.34 o
   0   4   2     8875.35     9220.32    140.44 o
   1   4   2     2282.95     2419.77     46.31 o
   2   4   2     2773.42     2859.14     51.55 o
   3   4   2      148.87      123.36      6.06 o
   4   4   2     5906.53     6176.49    103.93 o
   5   4   2     2221.42     2352.71     45.66 o
   6   4   2     1220.63     1187.88     28.43 o
   7   4   2      328.90      363.16     14.52 o
   8   4   2      264.90      286.98     14.22 o
   9   4   2       46.33       34.61     10.24 o
  10   4   2      136.23      150.60     14.47 o
  11   4   2      265.01      239.68     17.55 o
 -10   5   2      198.11      185.61     20.87 o
  -9   5   2     1751.61     1679.77     45.79 o
  -8   5   2      749.19      787.44     23.87 o
  -7   5   2      804.32      759.65     22.82 o
  -6   5   2       64.07       62.82      7.29 o
  -5   5   2      743.78      728.91     20.07 o
  -4   5   2     1573.60     1566.71     32.90 o
  -3   5   2     4358.63     4542.60     68.82 o
  -2   5   2     5256.37     5624.37     92.76 o
  -1   5   2     3460.35     3523.85     57.72 o
   0   5   2      536.21      586.07     12.68 o
   1   5   2     3669.13     3685.44     57.96 o
   2   5   2     4732.17     5132.62     83.69 o
   3   5   2     4585.38     4838.60     81.76 o
   4   5   2     1550.77     1527.53     31.79 o
   5   5   2      758.83      751.93     19.67 o
   6   5   2       93.53       86.27      7.73 o
   7   5   2      864.92      802.26     22.63 o
   8   5   2      749.63      758.06     23.37 o
   9   5   2     1954.42     1800.25     41.85 o
  10   5   2      169.17      175.45     13.38 o
  11   5   2      343.59      311.68     26.96 o
 -10   6   2      142.00      151.84     13.23 o
  -9   6   2      176.92      140.08     11.95 o
  -8   6   2       98.32      104.72     10.66 o
  -7   6   2      328.85      289.58     13.90 o
  -6   6   2     2625.34     2558.79     52.53 o
  -5   6   2     2059.62     1921.22     38.95 o
  -4   6   2     1575.12     1532.09     33.23 o
  -3   6   2      276.72      317.49      8.62 o
  -2   6   2     1184.99     1245.23     25.27 o
  -1   6   2     1658.45     1548.23     27.84 o
   0   6   2       43.97       38.55      3.85 o
   1   6   2     1670.29     1540.97     27.85 o
   2   6   2     1090.08     1153.81     22.61 o
   3   6   2      287.10      318.06     10.73 o
   4   6   2     1613.42     1552.61     32.37 o
   5   6   2     1747.32     1678.33     37.24 o
   6   6   2     2584.36     2589.64     51.86 o
   7   6   2      234.22      185.95     11.52 o
   8   6   2      125.06      143.87     10.94 o
   9   6   2      155.18      122.05     11.61 o
  10   6   2      171.45      164.97     15.68 o
 -10   7   2      224.42      254.82     16.19 o
  -9   7   2      643.82      591.79     26.51 o
  -8   7   2      469.54      500.66     20.23 o
  -7   7   2      531.82      408.69     17.56 o
  -6   7   2      130.57      127.69      9.94 o
  -5   7   2      148.17      163.80     10.17 o
  -4   7   2     2313.42     2272.88     45.68 o
  -3   7   2     1825.35     1786.99     37.26 o
  -2   7   2     2178.57     2101.24     44.82 o
  -1   7   2     1445.54     1425.98     26.04 o
   0   7   2     1186.01     1250.34     24.22 o
   1   7   2     1318.64     1298.26     25.69 o
   2   7   2     1987.81     1915.89     44.02 o
   3   7   2     1956.83     1962.48     41.99 o
   4   7   2     2266.95     2225.85     44.42 o
   5   7   2      166.14      199.97     10.37 o
   6   7   2      146.71      136.02      9.62 o
   7   7   2      629.51      513.12     18.08 o
   8   7   2      572.85      590.18     20.72 o
   9   7   2      721.26      697.50     23.78 o
  10   7   2      251.73      277.88     16.58 o
 -10   8   2      282.53      296.36     27.03 o
  -9   8   2      201.75      209.28     14.97 o
  -8   8   2      145.28      164.14     18.31 o
  -7   8   2     1418.35     1369.14     34.55 o
  -6   8   2      666.42      679.45     22.20 o
  -5   8   2      942.56      971.72     26.80 o
  -4   8   2     1271.61     1227.57     29.31 o
  -3   8   2      243.47      257.72     15.47 o
  -2   8   2      807.36      830.93     18.85 o
  -1   8   2     1099.95     1055.33     21.79 o
   0   8   2     1093.76     1052.65     21.93 o
   1   8   2     1102.07     1055.50     53.32 o
   2   8   2      894.62      890.47     24.07 o
   3   8   2      243.50      274.61     11.08 o
   4   8   2     1280.08     1236.19     32.77 o
   5   8   2     1122.54     1140.48     26.86 o
   6   8   2      801.31      833.95     22.90 o
   7   8   2     1317.98     1307.63     33.43 o
   8   8   2      152.34      131.41     11.66 o
   9   8   2      198.68      183.68     15.73 o
  10   8   2      298.48      316.53     33.95 o
  -9   9   2      485.02      481.44     21.61 o
  -8   9   2      546.78      527.45     21.30 o
  -7   9   2      350.10      283.69     15.60 o
  -6   9   2      392.37      358.46     16.31 o
  -5   9   2       70.03       65.33      8.34 o
  -4   9   2     1342.87     1322.63     32.30 o
  -3   9   2     1781.83     1699.80     48.46 o
  -2   9   2     3448.02     3491.65     64.76 o
  -1   9   2      297.90      318.18     10.81 o
   0   9   2       69.74       67.39      6.06 o
   1   9   2      237.88      242.93     10.91 o
   2   9   2     3403.60     3406.25     72.49 o
   3   9   2     1651.72     1674.43     35.69 o
   4   9   2     1410.19     1412.93     31.48 o
   5   9   2       85.08       79.05      8.22 o
   6   9   2      418.92      379.13     15.68 o
   7   9   2      439.30      385.01     19.12 o
   8   9   2      482.53      504.51     23.76 o
   9   9   2      516.29      495.18     24.46 o
  -8  10   2       80.01       75.80     11.23 o
  -7  10   2      654.77      642.27     22.78 o
  -6  10   2      473.04      479.22     18.93 o
  -5  10   2      581.67      580.03     21.98 o
  -4  10   2      572.30      578.89     19.14 o
  -3  10   2      239.77      266.19     17.14 o
  -2  10   2      827.97      887.06     26.43 o
  -1  10   2     1601.75     1650.15     36.67 o
   0  10   2      737.26      720.78     20.59 o
   1  10   2     1659.54     1712.17     36.48 o
   2  10   2      790.68      858.34     25.88 o
   3  10   2      262.68      258.36     10.76 o
   4  10   2      472.07      502.35     20.11 o
   5  10   2      723.24      715.50     24.23 o
   6  10   2      397.49      367.50     19.19 o
   7  10   2      607.77      560.00     24.43 o
   8  10   2       84.43       99.94     14.98 o
  -8  11   2      402.21      404.25     21.96 o
  -7  11   2      120.44      109.80     12.01 o
  -6  11   2      153.25      161.83     14.17 o
  -5  11   2        5.16        3.41      7.05 o
  -4  11   2      803.38      808.46     24.39 o
  -3  11   2       16.00       10.03      8.71 o
  -2  11   2     1584.18     1578.18     57.36 o
  -1  11   2       48.97       44.86      8.25 o
   0  11   2       37.34       36.36      6.93 o
   1  11   2       72.06       55.54     10.82 o
   2  11   2     1642.38     1660.04     47.97 o
   3  11   2       30.17        6.54      7.95 o
   4  11   2      843.14      826.47     31.30 o
   5  11   2       13.43        8.18      9.14 o
   6  11   2      138.29      144.39     20.61 o
   7  11   2      119.13       99.17     15.28 o
   8  11   2      410.71      372.85     25.32 o
  -7  12   2      633.94      637.12     24.25 o
  -6  12   2      195.91      201.45     14.51 o
  -5  12   2      818.12      823.86     26.14 o
  -4  12   2       29.29       29.31      8.16 o
  -3  12   2      406.43      418.72     39.55 o
  -2  12   2       48.14       37.54     10.17 o
  -1  12   2     1680.78     1601.20     49.46 o
   0  12   2      168.65      155.00     14.34 o
   1  12   2     1702.84     1673.57     49.78 o
   2  12   2       66.52       49.07     10.81 o
   3  12   2      391.44      414.31     27.85 o
   4  12   2       42.47       64.42     22.85 o
   5  12   2      746.93      762.64     61.80 o
   6  12   2      206.32      189.73     23.76 o
   7  12   2      674.23      608.18     58.06 o
  -6  13   2      197.84      192.59     19.94 o
  -5  13   2        3.26        7.00      8.21 o
  -4  13   2      481.72      487.53     20.21 o
  -3  13   2      320.81      316.14     21.23 o
  -2  13   2      779.36      817.18     33.91 o
  -1  13   2      160.13      155.54     15.19 o
   0  13   2      157.26      128.29     17.49 o
   1  13   2      127.14      128.38     14.19 o
   2  13   2      878.22      919.70     34.35 o
   3  13   2      335.88      354.13     39.45 o
   4  13   2      544.72      544.51     48.98 o
   5  13   2        5.29       24.52     19.47 o
   6  13   2      185.63      191.95     34.51 o
  -5  14   2      894.79      965.19     34.58 o
  -4  14   2       20.72       11.91      9.81 o
  -3  14   2        1.14       10.88     10.35 o
  -2  14   2      122.91      152.50     20.53 o
  -1  14   2      449.83      487.91     46.61 o
   0  14   2        7.42       11.25     19.88 o
   1  14   2      542.50      555.91     47.62 o
   2  14   2      124.06      133.09     19.60 o
   3  14   2        1.34      -14.53     14.78 o
   4  14   2       32.75       36.22     21.49 o
   5  14   2      916.11      945.36     71.68 o
  -3  15   2       22.51       13.64     12.26 o
  -2  15   2      858.56      889.92     66.03 o
  -1  15   2       15.58       12.46     20.38 o
   0  15   2       54.50       73.00     25.83 o
   1  15   2       23.62       27.75     21.09 o
   2  15   2      858.22      946.31     47.51 o
   3  15   2       25.92       -7.67     18.36 o
   1   0   3    46602.32    48439.56    887.23 o
   2   0   3     4161.25     4463.62     69.31 o
   3   0   3      186.51      223.36      7.71 o
   4   0   3        2.28       22.21      3.37 o
   5   0   3     4991.81     5047.71     81.19 o
   6   0   3     1045.88      956.21     20.97 o
   7   0   3     2124.12     1936.30     36.82 o
   8   0   3     1991.63     1877.14     46.66 o
   9   0   3        4.60        8.73      7.33 o
  10   0   3      271.92      193.35     14.88 o
  11   0   3     1182.62     1126.10     37.07 o
 -11   1   3       49.86       95.36     12.56 o
 -10   1   3      559.74      530.22     23.04 o
  -9   1   3       74.89       56.97      9.54 o
  -8   1   3     2261.91     2205.63     52.85 o
  -7   1   3       47.38       73.71      8.44 o
  -6   1   3      208.57      207.11      8.97 o
  -5   1   3      524.83      544.98     13.69 o
  -4   1   3     1842.74     1703.52     31.51 o
  -3   1   3      671.34      659.85     13.86 o
  -2   1   3     3648.33     4027.63     69.40 o
  -1   1   3     2544.83     2698.65     49.39 o
   0   1   3     5014.39     5370.95     82.34 o
   1   1   3     2235.47     2457.04     34.39 o
   2   1   3     3771.52     4086.16     69.40 o
   3   1   3      713.35      708.12     14.20 o
   4   1   3     2031.18     1925.82     32.33 o
   5   1   3      587.21      599.18     15.79 o
   6   1   3      193.20      174.27      9.21 o
   7   1   3       19.77       23.99      5.08 o
   8   1   3     2313.03     2193.16     46.65 o
   9   1   3       87.66       74.11     15.01 o
  10   1   3      471.82      471.02     21.90 o
  11   1   3       54.02       87.02     12.44 o
 -11   2   3     1013.57      962.56     33.79 o
 -10   2   3        0.00       -0.22      8.10 o
  -9   2   3      453.43      469.77     20.88 o
  -8   2   3     1796.21     1712.68     43.46 o
  -7   2   3     2199.65     2116.76     51.26 o
  -6   2   3      336.07      318.95     11.98 o
  -5   2   3     1567.96     1561.46     28.23 o
  -4   2   3     2813.44     2897.63     47.59 o
  -3   2   3     2832.13     2913.31     47.74 o
  -2   2   3     3484.55     3762.50     57.16 o
   0   2   3    15975.65    17185.70    317.18 o
   1   2   3     1798.37     1843.96     25.76 o
   2   2   3     3122.64     3391.62     69.72 o
   3   2   3     2901.30     2967.55     48.04 o
   4   2   3     2745.36     2832.15     52.46 o
   5   2   3     1501.93     1432.00     31.20 o
   6   2   3      311.28      329.13     12.45 o
   7   2   3     2418.00     2282.62     46.00 o
   8   2   3     1756.48     1647.93     38.06 o
   9   2   3      493.24      492.18     20.95 o
  10   2   3        4.21       21.76      9.06 o
  11   2   3      924.37      872.83     32.37 o
 -11   3   3      140.60      139.18     16.59 o
 -10   3   3      875.42      841.42     29.72 o
  -9   3   3      219.56      206.07     14.74 o
  -8   3   3     1676.94     1574.69     42.64 o
  -7   3   3      363.53      398.49     15.16 o
  -6   3   3      881.28      974.80     23.97 o
  -5   3   3     1794.15     1793.39     29.74 o
  -4   3   3     3849.24     3876.56     59.10 o
  -3   3   3     3344.95     3704.92     53.89 o
  -2   3   3     1470.63     1484.31     27.63 o
  -1   3   3     2757.81     2904.48     64.02 o
   0   3   3     2510.13     2506.13     40.10 o
   1   3   3     2541.23     2777.13     38.52 o
   2   3   3     1412.94     1416.05     24.69 o
   3   3   3     3155.67     3456.27     63.24 o
   4   3   3     3975.96     4041.43     70.50 o
   5   3   3     1721.53     1719.09     35.86 o
   6   3   3      843.45      884.60     22.91 o
   7   3   3      334.37      361.55     14.35 o
   8   3   3     1872.32     1694.84     38.11 o
   9   3   3      262.71      244.36     13.59 o
  10   3   3      761.28      714.89     28.01 o
  11   3   3      119.22      144.04     14.42 o
 -10   4   3      332.84      274.67     19.69 o
  -9   4   3       44.30       60.83     10.39 o
  -8   4   3      890.85      835.35     24.27 o
  -7   4   3     1143.74     1053.18     32.37 o
  -6   4   3     1097.63     1082.79     26.49 o
  -5   4   3     2089.92     2237.01     45.12 o
  -4   4   3      842.20      857.86     16.17 o
  -3   4   3     1102.55     1157.01     20.17 o
  -2   4   3     1077.20     1117.99     20.96 o
  -1   4   3     2754.09     2713.87     60.34 o
   0   4   3     3341.59     3423.88     54.41 o
   1   4   3     2658.02     2691.45     42.99 o
   2   4   3      876.75      889.92     16.67 o
   3   4   3     1069.20     1131.62     30.36 o
   4   4   3      770.99      786.38     19.36 o
   5   4   3     2161.00     2260.12     44.30 o
   6   4   3     1045.09     1023.32     25.54 o
   7   4   3     1067.46      989.02     26.15 o
   8   4   3      796.43      733.55     22.83 o
   9   4   3       27.95       28.98      7.81 o
  10   4   3      322.91      265.53     17.37 o
  11   4   3      357.09      334.02     20.10 o
 -10   5   3      491.79      428.33     22.13 o
  -9   5   3      400.65      354.02     24.77 o
  -8   5   3      790.52      789.15     24.57 o
  -7   5   3      561.81      573.01     19.29 o
  -6   5   3      385.82      346.32     14.19 o
  -5   5   3     1844.93     1685.82     36.13 o
  -4   5   3     4576.36     4660.42     71.43 o
  -3   5   3     2413.52     2409.63     38.59 o
  -2   5   3     6372.03     6600.46    116.35 o
  -1   5   3      676.21      760.27     16.00 o
   0   5   3        7.29        1.99      2.48 o
   1   5   3      562.89      621.93     15.51 o
   2   5   3     6678.20     6921.01     97.42 o
   3   5   3     2510.86     2533.45     58.74 o
   4   5   3     4903.26     4980.14     84.99 o
   5   5   3     1783.72     1652.49     35.01 o
   6   5   3      382.90      346.99     13.44 o
   7   5   3      528.10      575.47     18.76 o
   8   5   3      854.27      817.63     24.18 o
   9   5   3      406.43      360.00     16.84 o
  10   5   3      482.29      468.01     19.80 o
 -10   6   3      110.89       77.22     12.49 o
  -9   6   3      117.69      126.09     11.66 o
  -8   6   3      393.49      334.85     16.10 o
  -7   6   3      664.81      640.81     24.28 o
  -6   6   3     1290.03     1232.33     30.20 o
  -5   6   3      592.50      599.23     18.79 o
  -4   6   3     1835.04     1943.16     40.47 o
  -3   6   3     1276.13     1290.57     25.49 o
  -2   6   3     1131.99     1205.37     24.00 o
  -1   6   3     3697.65     3998.09     62.30 o
   0   6   3     4343.63     4785.46     76.24 o
   1   6   3     4212.48     4485.59     74.38 o
   2   6   3      930.23     1000.96     19.10 o
   3   6   3     1388.72     1411.34     31.11 o
   4   6   3     1803.64     1959.27     38.93 o
   5   6   3      623.27      637.58     19.72 o
   6   6   3     1239.39     1181.16     28.86 o
   7   6   3      671.15      672.64     20.80 o
   8   6   3      379.81      324.18     15.19 o
   9   6   3       98.85       84.71     10.54 o
  10   6   3       93.91       67.87     10.48 o
 -10   7   3      519.34      521.45     22.36 o
  -9   7   3      976.52      883.03     28.55 o
  -8   7   3      908.04      884.68     27.26 o
  -7   7   3      291.96      303.24     14.89 o
  -6   7   3      422.75      418.88     16.47 o
  -5   7   3      790.24      752.45     21.77 o
  -4   7   3     1857.25     1869.21     39.90 o
  -3   7   3     3875.29     4027.36    103.47 o
  -2   7   3     3228.94     3291.87     62.97 o
  -1   7   3     1536.35     1546.24     26.54 o
   0   7   3       42.23       82.03      5.34 o
   1   7   3     1536.71     1560.86     31.66 o
   2   7   3     3488.99     3537.34     52.63 o
   3   7   3     3884.10     4009.80     71.94 o
   4   7   3     1929.83     1888.54     38.15 o
   5   7   3      739.83      721.54     20.13 o
   6   7   3      426.08      398.32     15.39 o
   7   7   3      270.44      294.11     13.99 o
   8   7   3      927.84      910.54     26.65 o
   9   7   3      980.99      907.35     28.01 o
  10   7   3      529.66      553.91     25.62 o
  -9   8   3       99.27       99.81     12.26 o
  -8   8   3      296.85      264.82     15.48 o
  -7   8   3     1089.66     1040.98     29.16 o
  -6   8   3      543.79      490.85     17.66 o
  -5   8   3      929.57      896.46     25.56 o
  -4   8   3      581.90      601.08     20.47 o
  -3   8   3      424.47      442.66     20.48 o
  -2   8   3     1253.05     1257.13     28.64 o
  -1   8   3      550.21      560.63     14.27 o
   0   8   3      269.35      271.38      9.60 o
   1   8   3      572.31      574.47     15.93 o
   2   8   3     1319.07     1335.04     23.75 o
   3   8   3      410.60      458.74     16.61 o
   4   8   3      450.97      478.79     17.57 o
   5   8   3      984.11     1019.91     24.98 o
   6   8   3      362.77      337.40     14.97 o
   7   8   3      986.29      968.00     27.40 o
   8   8   3      262.13      216.43     19.35 o
   9   8   3      103.13      116.08     13.84 o
  -9   9   3      876.04      796.10     27.51 o
  -8   9   3      110.40       95.96     11.59 o
  -7   9   3      309.60      290.61     15.74 o
  -6   9   3      687.35      657.27     22.18 o
  -5   9   3     1116.28     1054.23     28.50 o
  -4   9   3      391.92      382.86     15.18 o
  -3   9   3      872.62      829.65     29.62 o
  -2   9   3      134.95      149.34     10.21 o
  -1   9   3     1053.59     1119.63     25.93 o
   0   9   3       22.86       16.14      5.30 o
   1   9   3      993.33     1018.23     25.02 o
   2   9   3      134.68      147.73      9.10 o
   3   9   3      760.35      779.49     18.90 o
   4   9   3      282.69      277.77     17.06 o
   5   9   3     1141.21     1080.06     30.95 o
   6   9   3      685.34      699.09     24.70 o
   7   9   3      277.82      318.98     17.68 o
   8   9   3      161.92      139.33     14.06 o
   9   9   3      855.33      823.05     36.59 o
  -8  10   3       91.90       80.58     13.60 o
  -7  10   3      237.16      248.46     15.09 o
  -6  10   3     1543.98     1471.79     37.45 o
  -5  10   3     1107.67     1137.86     30.60 o
  -4  10   3      868.61      887.67     25.22 o
  -3  10   3       90.78       92.46     11.66 o
  -2  10   3      338.53      329.71     19.06 o
  -1  10   3      606.47      644.06     21.77 o
   0  10   3     2506.94     2575.76     51.78 o
   1  10   3      536.11      559.98     20.35 o
   2  10   3      371.32      386.45     16.85 o
   3  10   3       50.09       31.08      7.11 o
   4  10   3      773.45      847.21     31.08 o
   5  10   3     1121.44     1093.38     37.67 o
   6  10   3     1561.21     1525.63     48.73 o
   7  10   3      245.38      272.78     20.65 o
   8  10   3      104.63      101.03     15.55 o
  -8  11   3      108.44       97.23     18.51 o
  -7  11   3      247.37      236.71     15.43 o
  -6  11   3      715.19      713.64     24.57 o
  -5  11   3      331.36      325.08     16.08 o
  -4  11   3      426.66      428.68     17.77 o
  -3  11   3     1092.36     1163.85     38.45 o
  -2  11   3      791.11      785.14     45.00 o
  -1  11   3      705.03      713.00     28.81 o
   0  11   3       29.63       17.87      7.22 o
   1  11   3      818.04      828.56     30.39 o
   2  11   3      688.58      670.65     28.06 o
   3  11   3      917.10      960.43     35.83 o
   4  11   3      506.24      516.62     45.75 o
   5  11   3      412.61      405.33     41.26 o
   6  11   3      740.56      663.77     56.55 o
   7  11   3      242.51      282.90     40.61 o
  -7  12   3       42.19       35.68     11.04 o
  -6  12   3     1089.25     1036.42     31.34 o
  -5  12   3       93.67       80.23     10.49 o
  -4  12   3      244.12      245.91     14.71 o
  -3  12   3      342.70      342.76     21.19 o
  -2  12   3      115.63      130.90     18.79 o
  -1  12   3      663.28      643.71     28.08 o
   0  12   3      603.59      665.47     27.97 o
   1  12   3      672.98      679.79     28.59 o
   2  12   3       93.43      105.08     13.29 o
   3  12   3      377.60      411.28     22.51 o
   4  12   3      241.77      285.47     35.97 o
   5  12   3       95.78       86.16     25.83 o
   6  12   3     1137.68     1081.97     76.22 o
  -6  13   3      195.29      195.86     19.19 o
  -5  13   3      163.81      154.27     13.56 o
  -4  13   3       26.16       26.89      9.08 o
  -3  13   3      442.76      471.69     25.35 o
  -2  13   3      149.17      158.91     15.90 o
  -1  13   3      163.83      184.93     16.32 o
   0  13   3        6.73        0.02     10.60 o
   1  13   3      119.81      129.21     16.75 o
   2  13   3      149.86      144.83     15.59 o
   3  13   3      447.25      537.30     32.84 o
   4  13   3       28.52       18.67     20.33 o
   5  13   3      179.41      173.33     32.49 o
  -5  14   3       71.09       63.50     14.53 o
  -4  14   3      101.60      122.52     12.77 o
  -3  14   3       65.85       86.36     14.78 o
  -2  14   3      374.62      394.87     24.07 o
  -1  14   3       23.42       20.88     13.05 o
   0  14   3      713.27      718.25     47.62 o
   1  14   3       34.59       34.99     14.67 o
   2  14   3      363.55      360.12     28.64 o
   3  14   3       70.15      117.79     27.85 o
   4  14   3      115.02       99.83     27.90 o
  -3  15   3      245.29      286.18     28.45 o
  -2  15   3       88.62       68.91     26.48 o
  -1  15   3       87.53       95.04     26.59 o
   0  15   3       76.36       90.30     27.04 o
   1  15   3       72.13       87.93     27.90 o
   2  15   3       70.58      102.66     20.15 o
   3  15   3      261.11      298.29     39.95 o
   0   0   4     3266.06     3733.61     81.80 o
   1   0   4     9570.08    10348.71    172.01 o
   2   0   4     2341.89     2598.38     46.03 o
   3   0   4      455.59      415.05     10.16 o
   4   0   4      116.08      140.42      6.89 o
   5   0   4      498.04      458.51     12.50 o
   6   0   4     4893.06     4894.52     80.27 o
   7   0   4      605.65      626.47     16.85 o
   8   0   4      443.88      330.10     16.13 o
   9   0   4      265.25      236.01     17.88 o
  10   0   4      945.38      801.20     29.02 o
  11   0   4      407.51      417.19     21.98 o
 -11   1   4       81.23       70.60     11.90 o
 -10   1   4       46.10       70.85     11.18 o
  -9   1   4      293.43      297.05     16.74 o
  -8   1   4      384.14      418.06     18.49 o
  -7   1   4     2430.49     2416.76     53.68 o
  -6   1   4      460.54      497.92     13.75 o
  -5   1   4      626.79      609.10     14.67 o
  -4   1   4      950.44      917.24     19.02 o
  -3   1   4     2771.08     2693.09    206.59 o
  -2   1   4     3588.52     4029.17     63.68 o
  -1   1   4     2587.18     2838.84     58.69 o
   0   1   4    26530.87    28373.03    425.02 o
   1   1   4     2821.57     3117.95     41.13 o
   2   1   4     3606.73     4080.14     69.87 o
   3   1   4     2049.77     2195.79     39.37 o
   4   1   4     1015.48      980.07     19.42 o
   5   1   4      616.49      598.29     14.86 o
   6   1   4      483.70      497.83     15.54 o
   7   1   4     2232.50     2233.23     42.59 o
   8   1   4      427.99      464.93     19.18 o
   9   1   4      311.91      293.85     16.46 o
  10   1   4       48.29       68.43     10.89 o
  11   1   4       60.32       45.14     10.89 o
 -11   2   4      216.14      222.57     17.13 o
 -10   2   4      468.10      401.36     20.22 o
  -9   2   4      620.18      576.54     23.03 o
  -8   2   4      261.11      211.17     13.57 o
  -7   2   4      912.55      899.05     27.04 o
  -6   2   4     4030.40     3841.83     71.00 o
  -5   2   4     2853.63     2728.54     47.40 o
  -4   2   4     1562.04     1711.34     29.39 o
  -3   2   4     1247.27     1372.34     26.50 o
  -2   2   4     1073.24     1133.38     20.88 o
  -1   2   4     1789.65     1873.20     36.40 o
   0   2   4     6478.45     6920.47    130.65 o
   1   2   4     1571.31     1701.26     24.73 o
   2   2   4      856.34      905.71     17.91 o
   3   2   4     1532.94     1673.88     29.76 o
   4   2   4     1371.26     1508.88     29.13 o
   5   2   4     2934.25     2822.72     48.02 o
   6   2   4     3906.05     3844.98     65.02 o
   7   2   4      844.36      846.79     20.96 o
   8   2   4      236.20      158.73     10.94 o
   9   2   4      579.45      549.44     22.37 o
  10   2   4      455.97      413.94     20.75 o
  11   2   4      248.78      246.12     17.48 o
 -11   3   4      259.22      252.65     25.47 o
 -10   3   4       13.36       13.36      9.11 o
  -9   3   4     1572.85     1548.69     43.21 o
  -8   3   4      251.84      280.74     16.06 o
  -7   3   4      957.52      949.68     28.86 o
  -6   3   4     1312.13     1231.68     31.83 o
  -5   3   4      572.20      584.94     14.08 o
  -4   3   4     1856.09     1902.53     34.95 o
  -3   3   4     8385.89     9084.91    141.50 o
  -2   3   4     1007.24     1105.36     23.40 o
  -1   3   4     2202.18     2342.76     44.89 o
   0   3   4      528.41      560.91     12.66 o
   1   3   4     1978.20     2090.13     32.83 o
   2   3   4      829.83      937.62     16.83 o
   3   3   4     8707.66     9361.68    173.80 o
   4   3   4     2049.43     2088.45     35.62 o
   5   3   4      525.24      543.97     14.44 o
   6   3   4     1208.24     1132.56     24.86 o
   7   3   4      963.49      986.85     23.09 o
   8   3   4      230.64      231.88     11.37 o
   9   3   4     1659.45     1585.66     38.06 o
  10   3   4        8.38        8.66      8.24 o
  11   3   4      229.68      254.99     17.99 o
 -10   4   4      907.50      866.24     30.61 o
  -9   4   4      208.84      188.27     14.47 o
  -8   4   4      382.84      329.64     17.31 o
  -7   4   4      582.71      543.74     20.88 o
  -6   4   4     1980.20     1855.18     46.10 o
  -5   4   4     1036.37      961.58     26.35 o
  -4   4   4      585.90      621.32     15.43 o
  -3   4   4     3227.69     3538.43     58.17 o
  -2   4   4     1784.63     1977.25     44.60 o
  -1   4   4     3267.21     3368.78     75.02 o
   0   4   4      982.50     1174.71     20.91 o
   1   4   4     3145.11     3201.33     44.61 o
   2   4   4     2021.76     2247.73     31.47 o
   3   4   4     3191.05     3588.88     58.02 o
   4   4   4      791.84      855.84     21.04 o
   5   4   4      976.90      915.72     22.40 o
   6   4   4     2089.16     2011.10     40.81 o
   7   4   4      556.23      528.98     16.19 o
   8   4   4      413.09      351.59     13.82 o
   9   4   4      171.58      150.25     11.26 o
  10   4   4      807.55      741.70     28.70 o
  11   4   4      128.87      112.79     23.89 o
 -10   5   4      163.89      125.90     13.98 o
  -9   5   4     1344.74     1337.54     40.66 o
  -8   5   4      381.32      331.15     18.23 o
  -7   5   4      834.73      823.49     26.40 o
  -6   5   4      160.95      135.55      9.55 o
  -5   5   4     2096.85     2206.87     45.51 o
  -4   5   4     2565.86     2474.18     40.22 o
  -3   5   4     3438.00     3460.62     56.68 o
  -2   5   4     2472.39     2416.59     49.82 o
  -1   5   4     2944.68     3136.12     71.26 o
   0   5   4     1405.68     1421.70     25.60 o
   1   5   4     2788.53     2969.64     45.32 o
   2   5   4     2357.93     2361.47     36.74 o
   3   5   4     3239.98     3323.33     60.60 o
   4   5   4     2701.04     2607.92     82.76 o
   5   5   4     2173.29     2227.60     44.13 o
   6   5   4       92.57       67.39      7.13 o
   7   5   4      710.78      728.44     21.90 o
   8   5   4      491.13      444.57     17.13 o
   9   5   4     1448.09     1434.30     32.76 o
  10   5   4      127.70      119.83     16.83 o
 -10   6   4      150.32      132.59     14.32 o
  -9   6   4      208.70      182.36     15.32 o
  -8   6   4       50.68       41.61      9.54 o
  -7   6   4      813.21      783.52     25.41 o
  -6   6   4      769.56      714.23     20.93 o
  -5   6   4      504.74      483.78     16.38 o
  -4   6   4     1319.61     1433.37     32.87 o
  -3   6   4      337.51      361.43     10.37 o
  -2   6   4     1871.04     1937.14     36.52 o
  -1   6   4      409.87      391.31     16.75 o
   0   6   4     1097.53     1024.02     19.98 o
   1   6   4      607.66      581.06     12.86 o
   2   6   4     1714.18     1728.90     29.26 o
   3   6   4      259.41      270.93      9.13 o
   4   6   4     1443.41     1581.60     40.55 o
   5   6   4      475.43      438.55     14.53 o
   6   6   4      587.70      559.00     18.35 o
   7   6   4      794.46      786.24     22.89 o
   8   6   4       63.30       44.11      8.25 o
   9   6   4      209.27      180.33     11.78 o
  10   6   4      127.28      135.42     12.49 o
 -10   7   4      614.40      544.36     49.79 o
  -9   7   4      521.40      539.49     24.59 o
  -8   7   4     1411.23     1276.37     34.75 o
  -7   7   4      246.14      264.09     14.55 o
  -6   7   4      288.69      257.88     13.46 o
  -5   7   4      359.78      350.12     14.61 o
  -4   7   4     3760.61     3693.56     69.58 o
  -3   7   4     1744.92     1757.15     36.40 o
  -2   7   4     2436.51     2395.42     44.07 o
  -1   7   4      679.57      692.30     18.79 o
   0   7   4      729.47      784.90     17.12 o
   1   7   4      670.61      670.48     17.11 o
   2   7   4     2097.79     2099.32     35.43 o
   3   7   4     1742.89     1773.47     32.20 o
   4   7   4     3566.68     3621.82     74.85 o
   5   7   4      377.12      382.00     13.70 o
   6   7   4      251.42      235.28     11.93 o
   7   7   4      284.53      311.88     14.21 o
   8   7   4     1441.14     1359.14     38.72 o
   9   7   4      508.87      564.02     24.73 o
  10   7   4      606.79      610.96     23.82 o
  -9   8   4      556.41      506.26     24.18 o
  -8   8   4      418.28      409.46     18.99 o
  -7   8   4      628.28      540.24     21.87 o
  -6   8   4     2637.40     2556.04     55.07 o
  -5   8   4     1172.82     1141.02     29.98 o
  -4   8   4      231.32      250.31     12.53 o
  -3   8   4      532.72      520.94     22.66 o
  -2   8   4     1474.96     1540.41     34.43 o
  -1   8   4     1176.56     1226.47     27.41 o
   0   8   4     1349.39     1300.19     28.86 o
   1   8   4     1191.29     1251.07     31.41 o
   2   8   4     1633.70     1698.92     28.38 o
   3   8   4      557.47      569.40     15.06 o
   4   8   4      267.53      257.29     15.05 o
   5   8   4     1275.95     1276.21     38.50 o
   6   8   4     2570.86     2671.87     60.85 o
   7   8   4      467.19      448.28     20.66 o
   8   8   4      434.18      455.34     21.54 o
   9   8   4      563.57      544.36     28.97 o
  -9   9   4       80.28       74.68     14.80 o
  -8   9   4      636.91      563.17     22.54 o
  -7   9   4      762.09      729.68     24.80 o
  -6   9   4       89.52       84.16     11.45 o
  -5   9   4      357.38      362.95     16.49 o
  -4   9   4     3215.13     3197.54     64.39 o
  -3   9   4     1242.03     1272.51     40.51 o
  -2   9   4     1120.31     1189.71     57.31 o
  -1   9   4      729.15      693.71     20.98 o
   0   9   4      451.68      475.16     22.55 o
   1   9   4      756.33      753.57     27.41 o
   2   9   4     1037.26     1062.61     26.38 o
   3   9   4     1208.47     1294.70     30.09 o
   4   9   4     3351.39     3362.09    100.96 o
   5   9   4      465.08      466.22     27.29 o
   6   9   4       84.19       73.41     12.13 o
   7   9   4      757.98      741.08     39.15 o
   8   9   4      597.61      528.79     28.17 o
   9   9   4       86.73      104.76     16.38 o
  -8  10   4      110.86      121.82     12.64 o
  -7  10   4      783.57      719.59     24.96 o
  -6  10   4      744.99      754.16     24.89 o
  -5  10   4      402.21      394.76     17.48 o
  -4  10   4       82.02       81.39      9.17 o
  -3  10   4     1219.46     1152.46     38.15 o
  -2  10   4     3508.54     3486.77     90.07 o
  -1  10   4     1321.67     1357.35     32.31 o
   0  10   4     1503.00     1468.86     38.31 o
   1  10   4     1393.16     1428.41     43.00 o
   2  10   4     3645.00     3673.57     90.55 o
   3  10   4     1128.76     1059.61     56.12 o
   4  10   4       69.03       75.87     21.94 o
   5  10   4      464.06      444.73     43.08 o
   6  10   4      752.77      675.93     57.31 o
   7  10   4      715.26      696.66     60.13 o
   8  10   4      151.79      194.47     34.25 o
  -8  11   4      308.21      327.60     38.24 o
  -7  11   4      198.56      201.59     14.84 o
  -6  11   4      331.30      309.17     16.84 o
  -5  11   4      176.44      195.04     13.12 o
  -4  11   4      647.18      630.72     21.65 o
  -3  11   4      222.63      230.65     25.58 o
  -2  11   4      110.12      134.96     13.50 o
  -1  11   4      328.12      315.52     16.16 o
   0  11   4       22.26       27.70      7.81 o
   1  11   4      344.16      348.32     19.41 o
   2  11   4       83.80      105.63     12.98 o
   3  11   4      185.49      164.77     15.39 o
   4  11   4      611.58      583.21     51.61 o
   5  11   4      162.48      205.82     32.79 o
   6  11   4      305.75      254.55     37.63 o
   7  11   4      226.18      201.94     34.96 o
  -7  12   4      605.06      552.94     29.05 o
  -6  12   4       75.56       72.07     10.98 o
  -5  12   4      880.78      908.84     28.47 o
  -4  12   4      135.59      124.18     11.63 o
  -3  12   4       64.30       60.70     12.01 o
  -2  12   4      363.04      352.04     21.36 o
  -1  12   4     1483.31     1490.35     57.74 o
   0  12   4       34.59       49.92      9.30 o
   1  12   4     1401.46     1434.55     46.62 o
   2  12   4      313.35      318.02     24.44 o
   3  12   4       62.62       46.75     11.49 o
   4  12   4      134.47      113.45     28.10 o
   5  12   4      877.06      860.71     65.93 o
   6  12   4       73.19       47.67     23.76 o
  -6  13   4        4.33        0.92      9.48 o
  -5  13   4      323.94      368.61     18.76 o
  -4  13   4      124.73      126.41     12.24 o
  -3  13   4      185.30      171.20     16.86 o
  -2  13   4      643.97      624.23     29.96 o
  -1  13   4      115.55      111.49     17.57 o
   0  13   4        1.56       -2.27     11.19 o
   1  13   4      128.94      135.59     18.44 o
   2  13   4      766.20      760.44     31.41 o
   3  13   4      194.48      175.45     17.31 o
   4  13   4       97.50       67.55     26.43 o
   5  13   4      337.50      337.48     43.18 o
  -4  14   4      148.54      125.18     12.75 o
  -3  14   4        1.32        5.05     10.22 o
  -2  14   4      396.13      459.97     32.11 o
  -1  14   4      355.73      398.21     29.59 o
   0  14   4       96.46       82.42     17.40 o
   1  14   4      418.23      450.22     25.24 o
   2  14   4      369.53      430.51     25.57 o
   3  14   4        1.75       12.26     13.42 o
   4  14   4      122.73      122.28     30.17 o
  -2  15   4      155.88      153.73     22.25 o
  -1  15   4      291.70      312.90     27.19 o
   0  15   4       22.07       40.65     19.72 o
   1  15   4      252.13      204.86     35.01 o
   2  15   4      180.01      193.29     23.76 o
   1   0   5     8173.16     8806.37    133.91 o
   2   0   5    11559.08    12515.36    207.58 o
   3   0   5       47.75       39.87      5.21 o
   4   0   5     1543.28     1515.54     28.01 o
   5   0   5     1960.05     2122.04     41.87 o
   6   0   5      408.40      426.31     13.04 o
   7   0   5     1430.52     1281.14     27.33 o
   8   0   5      809.42      871.99     27.65 o
   9   0   5        3.79       -3.54      6.34 o
  10   0   5       53.16       63.39     10.93 o
  11   0   5     1104.76     1020.86     34.99 o
 -11   1   5      171.79      207.52     16.60 o
 -10   1   5      356.48      385.09     20.23 o
  -9   1   5      196.17      216.16     14.80 o
  -8   1   5     1262.15     1269.89     37.44 o
  -7   1   5     1334.62     1416.06     36.81 o
  -6   1   5       96.64       90.05      6.51 o
  -5   1   5     3216.76     3154.94     52.98 o
  -4   1   5     1009.82      904.03     32.68 o
  -3   1   5      794.36      839.40     17.85 o
  -2   1   5     5557.71     5786.53     90.19 o
  -1   1   5    15759.46    16293.84    294.01 o
   0   1   5       47.68       44.68      2.86 o
   1   1   5    15132.50    15661.37    206.58 o
   2   1   5     5625.83     5818.12    105.24 o
   3   1   5      835.29      888.98     18.95 o
   4   1   5     1006.48      932.64     19.11 o
   5   1   5     3119.84     3065.97     52.88 o
   6   1   5       81.05       81.29      6.49 o
   7   1   5     1281.30     1394.36     32.38 o
   8   1   5     1570.39     1572.88     39.16 o
   9   1   5      181.45      235.42     15.07 o
  10   1   5      361.22      406.75     20.44 o
  11   1   5      160.00      200.43     15.96 o
 -11   2   5      991.25      866.82     51.98 o
 -10   2   5      336.59      319.22     18.78 o
  -9   2   5       67.10       48.27      9.68 o
  -8   2   5     1127.27     1151.05     34.22 o
  -7   2   5     1865.77     1695.03     44.50 o
  -6   2   5     1130.19     1182.29     24.60 o
  -5   2   5     1256.65     1288.66     24.72 o
  -4   2   5     1592.21     1569.63     28.02 o
  -3   2   5     1713.68     1799.57     32.11 o
  -2   2   5     1973.52     1959.54     35.37 o
  -1   2   5     4832.12     4985.39     98.97 o
   0   2   5      628.10      657.00     14.12 o
   1   2   5     5218.66     5249.49     69.03 o
   2   2   5     1834.47     1792.08     31.13 o
   3   2   5     1810.14     1876.50     35.23 o
   4   2   5     1460.40     1418.63     27.64 o
   5   2   5     1086.40     1137.40     24.33 o
   6   2   5     1103.48     1147.82     24.86 o
   7   2   5     2088.22     1940.45     36.70 o
   8   2   5     1204.76     1233.49     27.71 o
   9   2   5       53.43       26.52      8.47 o
  10   2   5      287.37      307.14     18.21 o
  11   2   5      937.47      793.53     30.34 o
 -10   3   5      398.67      440.35     21.88 o
  -9   3   5        5.02        4.09      7.89 o
  -8   3   5      826.36      870.18     28.53 o
  -7   3   5      201.93      220.00     13.89 o
  -6   3   5      223.44      211.46     12.36 o
  -5   3   5     1221.59     1112.79     23.15 o
  -4   3   5      851.69      801.84     17.22 o
  -3   3   5     1020.12     1022.00     21.16 o
  -2   3   5     5195.76     5400.24    123.04 o
  -1   3   5     2598.42     2526.82     51.17 o
   0   3   5     6273.13     6639.35    126.98 o
   1   3   5     2519.03     2467.50     40.85 o
   2   3   5     5316.21     5591.66     79.75 o
   3   3   5     1177.70     1161.07     21.15 o
   4   3   5      786.63      719.79     18.23 o
   5   3   5     1241.44     1149.14     23.67 o
   6   3   5      177.97      161.58      8.54 o
   7   3   5      307.39      343.52     12.37 o
   8   3   5      841.98      857.37     22.21 o
   9   3   5       14.34       32.51      8.84 o
  10   3   5      340.89      367.15     19.86 o
  11   3   5       41.35       70.21     14.27 o
 -10   4   5      237.00      241.14     17.45 o
  -9   4   5       32.66       41.58      9.95 o
  -8   4   5      469.61      480.14     20.71 o
  -7   4   5      702.18      647.41     22.51 o
  -6   4   5      800.38      777.69     25.45 o
  -5   4   5      276.56      295.69     14.06 o
  -4   4   5     3229.87     3187.59     54.13 o
  -3   4   5     2544.24     2763.86     46.36 o
  -2   4   5     2723.55     2786.79     61.06 o
  -1   4   5      771.50      777.69     22.53 o
   0   4   5     3942.54     4241.84     74.43 o
   1   4   5     1022.29     1041.72     16.57 o
   2   4   5     2479.61     2631.06     38.16 o
   3   4   5     2478.22     2688.83     45.54 o
   4   4   5     3310.84     3255.69     66.55 o
   5   4   5      331.17      351.20     11.36 o
   6   4   5      882.30      861.54     20.39 o
   7   4   5      606.05      553.50     16.89 o
   8   4   5      444.68      444.26     15.73 o
   9   4   5       32.43       34.56      7.32 o
  10   4   5      256.40      280.11     17.57 o
 -10   5   5      507.98      554.59     25.31 o
  -9   5   5      788.76      662.05     26.66 o
  -8   5   5      737.49      798.47     27.84 o
  -7   5   5      293.54      322.96     17.08 o
  -6   5   5      132.38      139.83     11.06 o
  -5   5   5     1146.56     1065.58     28.59 o
  -4   5   5     2068.30     2010.56     36.94 o
  -3   5   5     1085.99     1171.83     25.14 o
  -2   5   5     4454.11     4584.16     92.31 o
  -1   5   5     2830.47     2862.22     58.96 o
   0   5   5     5716.21     5985.76    103.65 o
   1   5   5     2748.72     2818.63     43.15 o
   2   5   5     4473.27     4721.98     64.38 o
   3   5   5     1018.64     1113.53     21.89 o
   4   5   5     2067.24     2079.33     36.90 o
   5   5   5      988.08      923.09     21.37 o
   6   5   5       81.09       83.88      7.03 o
   7   5   5      321.60      359.54     13.45 o
   8   5   5      705.16      778.28     21.79 o
   9   5   5      783.14      694.15     21.20 o
  10   5   5      522.20      590.62     29.21 o
 -10   6   5      184.76      159.73     15.43 o
  -9   6   5       74.84      109.24     13.31 o
  -8   6   5       41.76       52.87     10.27 o
  -7   6   5     1686.89     1539.96     41.96 o
  -6   6   5      201.15      203.94     13.27 o
  -5   6   5     1507.88     1518.90     38.07 o
  -4   6   5     1602.70     1554.54     37.85 o
  -3   6   5     1310.27     1279.79     28.12 o
  -2   6   5     1882.70     1781.04     42.13 o
  -1   6   5       65.44       63.24      6.45 o
   0   6   5     5098.75     5647.04     89.22 o
   1   6   5       37.87       32.57      2.86 o
   2   6   5     2031.94     1965.08     29.05 o
   3   6   5     1335.08     1309.48     23.09 o
   4   6   5     1426.01     1458.84     28.70 o
   5   6   5     1435.10     1414.62     75.94 o
   6   6   5      183.15      182.13      9.48 o
   7   6   5     1647.86     1568.68     33.20 o
   8   6   5       13.97       25.08      7.40 o
   9   6   5       94.90      124.30     11.37 o
  10   6   5      164.05      172.83     15.42 o
  -9   7   5      824.65      742.73     29.65 o
  -8   7   5      262.86      246.55     16.99 o
  -7   7   5      180.29      195.93     14.24 o
  -6   7   5      201.48      199.54     14.89 o
  -5   7   5      855.49      759.56     25.01 o
  -4   7   5     1613.94     1576.22     39.74 o
  -3   7   5     1396.87     1385.18     33.95 o
  -2   7   5     1941.17     1960.16     44.48 o
  -1   7   5     1819.78     1719.20     44.99 o
   0   7   5      117.88      170.10      8.45 o
   1   7   5     1934.60     1946.49     33.77 o
   2   7   5     1904.17     1974.38     33.01 o
   3   7   5     1450.14     1439.89     27.85 o
   4   7   5     1525.94     1580.41     37.66 o
   5   7   5      817.65      740.69     33.81 o
   6   7   5      154.94      160.62     11.93 o
   7   7   5      105.20      106.43     10.11 o
   8   7   5      274.38      249.68     17.17 o
   9   7   5      894.55      872.78     30.83 o
  10   7   5       24.08       32.03     10.38 o
  -9   8   5      104.70      147.33     15.25 o
  -8   8   5      392.35      388.73     21.08 o
  -7   8   5      239.13      208.91     15.16 o
  -6   8   5      426.64      430.14     20.51 o
  -5   8   5      863.91      884.90     28.09 o
  -4   8   5      411.58      417.87     18.09 o
  -3   8   5     1018.07      985.77     56.37 o
  -2   8   5      668.97      668.99     20.76 o
  -1   8   5     1259.28     1109.10     33.56 o
   0   8   5     2042.11     2133.87     49.24 o
   1   8   5     1208.67     1050.53     29.61 o
   2   8   5      666.97      653.42     18.66 o
   3   8   5     1000.43      953.34     28.74 o
   4   8   5      548.42      558.08     26.89 o
   5   8   5      804.96      821.39     38.32 o
   6   8   5      549.37      587.99     25.10 o
   7   8   5      265.84      224.28     17.73 o
   8   8   5      328.06      331.88     19.44 o
   9   8   5      108.06      133.22     14.58 o
  -9   9   5      418.58      395.35     40.36 o
  -8   9   5       57.35       55.45     12.16 o
  -7   9   5      156.86      176.22     15.03 o
  -6   9   5      382.39      425.33     20.60 o
  -5   9   5      502.77      458.80     20.34 o
  -4   9   5      391.40      365.28     17.26 o
  -3   9   5      855.29      837.04     39.17 o
  -2   9   5      654.40      690.21     21.44 o
  -1   9   5      342.39      348.66     18.21 o
   0   9   5      593.08      561.78     20.13 o
   1   9   5      395.12      394.54     16.77 o
   2   9   5      546.34      559.18     21.36 o
   3   9   5      876.00      923.74     32.54 o
   4   9   5      347.66      331.63     37.63 o
   5   9   5      446.74      413.81     41.67 o
   6   9   5      410.47      373.86     41.92 o
   7   9   5      206.20      236.09     35.72 o
   8   9   5       66.92       95.53     19.84 o
   9   9   5      424.87      345.33     49.87 o
  -8  10   5       27.93       42.17     11.35 o
  -7  10   5      561.30      540.95     24.52 o
  -6  10   5      751.68      742.76     28.26 o
  -5  10   5       72.15       87.36     11.29 o
  -4  10   5     1047.75     1076.23     32.93 o
  -3  10   5       77.38       75.82     14.79 o
  -2  10   5      221.87      219.96     19.82 o
  -1  10   5     2255.52     2144.75     58.92 o
   0  10   5      737.68      816.44     26.16 o
   1  10   5     2171.26     2128.68     51.59 o
   2  10   5      147.05      157.31     12.43 o
   3  10   5       60.96       48.18     10.45 o
   4  10   5     1204.91     1225.33     73.05 o
   5  10   5       34.61        1.87     17.71 o
   6  10   5      758.37      745.49     59.98 o
   7  10   5      547.62      572.16     55.49 o
   8  10   5       37.19       48.58     22.60 o
  -7  11   5       51.22       52.95     11.72 o
  -6  11   5      682.10      724.59     28.50 o
  -5  11   5      123.59      101.27     12.52 o
  -4  11   5      216.27      196.60     14.84 o
  -3  11   5     1025.84      975.54     44.80 o
  -2  11   5      258.40      257.01     21.79 o
  -1  11   5       15.91       10.60      8.29 o
   0  11   5     1390.61     1311.46     36.66 o
   1  11   5       11.77       11.34      9.20 o
   2  11   5      204.73      212.28     14.78 o
   3  11   5      985.35      987.92     36.26 o
   4  11   5      167.92      135.35     28.05 o
   5  11   5      167.29      113.86     27.95 o
   6  11   5      713.96      767.64     62.81 o
   7  11   5       81.03       40.46     25.63 o
  -6  12   5      582.81      617.39     27.13 o
  -5  12   5       79.10       72.84     12.38 o
  -4  12   5      367.46      392.48     20.51 o
  -3  12   5      200.94      201.47     21.84 o
  -2  12   5      252.51      286.52     29.86 o
  -1  12   5      393.41      389.40     27.71 o
   0  12   5      912.09      928.51     30.23 o
   1  12   5      437.52      421.38     19.94 o
   2  12   5      285.73      286.92     17.31 o
   3  12   5      147.93      143.85     23.10 o
   4  12   5      350.84      379.20     44.19 o
   5  12   5       81.48      110.48     30.17 o
   6  12   5      591.92      645.61     58.37 o
  -5  13   5      136.13      139.61     15.19 o
  -4  13   5       59.82       40.11     11.37 o
  -3  13   5      143.23      168.93     21.36 o
  -2  13   5      360.09      358.01     38.19 o
  -1  13   5      177.65      170.00     21.03 o
   0  13   5      433.74      380.99     27.89 o
   1  13   5      236.80      231.36     16.24 o
   2  13   5      323.27      324.61     19.03 o
   3  13   5      166.77      203.96     15.96 o
   4  13   5       72.30       31.78     22.75 o
   5  13   5      151.64      213.84     35.92 o
  -4  14   5      418.89      437.49     23.10 o
  -3  14   5      741.71      715.49     62.60 o
  -2  14   5       56.53       63.81     17.32 o
  -1  14   5      208.09      200.92     23.30 o
   0  14   5      375.60      397.77     30.27 o
   1  14   5      204.47      222.47     19.24 o
   2  14   5       60.78       46.48     11.55 o
   3  14   5      756.29      760.17     29.84 o
   4  14   5      432.29      446.39     35.08 o
  -1  15   5      200.83      212.24     24.09 o
   0  15   5      196.07      164.26     22.44 o
   1  15   5      207.78      185.56     23.73 o
   0   0   6     1187.75     1302.69     32.00 o
   1   0   6       73.97      105.03      4.57 o
   2   0   6    12652.92    13740.77    229.16 o
   3   0   6      370.76      274.39      8.76 o
   4   0   6     1051.13     1034.08     21.15 o
   5   0   6       54.29       84.15      6.64 o
   6   0   6     6346.16     6228.95    110.49 o
   7   0   6     1558.64     1530.20     31.54 o
   8   0   6      478.38      398.92     18.17 o
   9   0   6      440.23      531.60     40.29 o
  10   0   6      563.20      545.32     23.70 o
  11   0   6      255.50      288.81     26.12 o
 -11   1   6      157.67      157.82     21.69 o
 -10   1   6       84.12       88.43     12.18 o
  -9   1   6      345.76      447.23     20.11 o
  -8   1   6       46.88       67.91      9.65 o
  -7   1   6     1127.93     1056.29     30.20 o
  -6   1   6     2278.10     2291.68     42.05 o
  -5   1   6      127.33      157.76      7.66 o
  -4   1   6     1059.57      955.15     21.74 o
  -3   1   6     7420.39     7482.53    115.29 o
  -2   1   6     1004.01     1149.16     21.54 o
  -1   1   6     2041.94     2169.36     47.35 o
   0   1   6     7972.65     7771.58    118.92 o
   1   1   6     2267.37     2409.49     32.91 o
   2   1   6      994.28     1156.71     20.94 o
   3   1   6     7562.29     7425.49    147.95 o
   4   1   6     1065.49      918.56     19.54 o
   5   1   6       99.70      133.91      7.20 o
   6   1   6     2259.25     2290.71     42.09 o
   7   1   6     1056.79     1009.93     26.26 o
   8   1   6       47.35       79.30     12.71 o
   9   1   6      294.76      394.58     24.25 o
  10   1   6      116.50      148.91     13.82 o
  11   1   6      139.43      166.33     17.22 o
 -11   2   6       40.77       39.69     14.55 o
 -10   2   6       56.84       49.77     10.72 o
  -9   2   6      240.38      269.05     16.75 o
  -8   2   6      314.53      285.39     15.93 o
  -7   2   6     2278.65     2237.58     53.52 o
  -6   2   6     1565.51     1553.94     31.29 o
  -5   2   6     1077.71     1183.19     24.37 o
  -4   2   6      720.20      760.04     16.87 o
  -3   2   6     8639.09     8869.87    148.57 o
  -2   2   6      317.67      304.78      9.67 o
  -1   2   6     2492.72     2625.50     52.48 o
   0   2   6     2369.85     2070.04     37.95 o
   1   2   6     2391.22     2524.20     35.65 o
   2   2   6      301.77      276.79      7.13 o
   3   2   6     8355.13     8673.06    135.23 o
   4   2   6      672.60      693.87     17.76 o
   5   2   6     1094.51     1164.13     24.17 o
   6   2   6     1657.56     1619.58     31.74 o
   7   2   6     2295.47     2298.93     43.19 o
   8   2   6      304.35      260.17     12.04 o
   9   2   6      299.16      360.61     20.07 o
  10   2   6       38.19       33.14      9.73 o
  11   2   6       29.79       40.12     15.07 o
 -10   3   6      225.30      260.25     17.73 o
  -9   3   6      456.83      538.34     23.16 o
  -8   3   6      294.59      325.49     17.29 o
  -7   3   6      643.33      563.25     21.02 o
  -6   3   6     1106.85     1031.51     29.79 o
  -5   3   6      227.92      265.96     10.23 o
  -4   3   6     1427.35     1396.37     27.26 o
  -3   3   6     4029.16     4030.39     72.78 o
  -2   3   6     5275.16     5608.31    107.78 o
  -1   3   6     3398.80     3467.55     70.53 o
   0   3   6     6914.55     7053.08    135.31 o
   1   3   6     3482.87     3553.45     56.58 o
   2   3   6     5210.45     5508.42     74.98 o
   3   3   6     4019.64     4115.17     65.73 o
   4   3   6     1473.36     1424.17     29.68 o
   5   3   6      313.80      366.29     11.28 o
   6   3   6     1073.16     1075.57     28.41 o
   7   3   6      485.17      453.83     15.19 o
   8   3   6      257.98      290.85     15.86 o
   9   3   6      477.64      559.65     22.48 o
  10   3   6      224.83      222.74     16.08 o
 -10   4   6      482.94      450.02     23.96 o
  -9   4   6      472.81      507.88     27.71 o
  -8   4   6      289.39      274.22     20.29 o
  -7   4   6      286.12      312.74     16.15 o
  -6   4   6     1742.38     1726.11     42.58 o
  -5   4   6      830.01      814.72     24.51 o
  -4   4   6      256.76      272.13      9.72 o
  -3   4   6     4286.09     4264.86     72.45 o
  -2   4   6      857.46      859.44     24.56 o
  -1   4   6     1764.64     1676.87     38.91 o
   0   4   6     1342.12     1216.84     29.31 o
   1   4   6     1901.45     1813.20     30.71 o
   2   4   6      768.58      757.27     13.49 o
   3   4   6     4632.48     4656.16     71.83 o
   4   4   6      254.12      261.44      9.20 o
   5   4   6      830.71      809.44     23.17 o
   6   4   6     1696.48     1660.33     33.40 o
   7   4   6      217.07      238.74     11.21 o
   8   4   6      328.00      300.11     13.02 o
   9   4   6      448.52      486.90     17.57 o
  10   4   6      397.01      360.98     23.36 o
 -10   5   6       52.14       50.10     11.40 o
  -9   5   6      431.44      497.51     27.69 o
  -8   5   6      335.39      335.19     18.52 o
  -7   5   6      757.16      688.92     24.63 o
  -6   5   6     1044.03      993.75     29.12 o
  -5   5   6      451.86      474.82     18.69 o
  -4   5   6      566.15      549.77     14.42 o
  -3   5   6     1258.67     1176.54     26.35 o
  -2   5   6     1395.84     1367.85     35.79 o
  -1   5   6     2691.18     2834.83     58.31 o
   0   5   6     4079.04     4379.04     81.26 o
   1   5   6     2590.28     2706.59     42.02 o
   2   5   6     1217.69     1227.55     20.07 o
   3   5   6     1259.52     1175.57     21.14 o
   4   5   6      544.81      513.75     13.60 o
   5   5   6      459.23      485.33     17.15 o
   6   5   6      899.03      891.93     21.88 o
   7   5   6      615.77      634.30     18.52 o
   8   5   6      376.57      370.82     16.10 o
   9   5   6      394.52      483.16     27.06 o
  10   5   6       37.14       47.08     14.35 o
  -9   6   6      172.57      185.82     15.97 o
  -8   6   6      195.80      193.67     15.65 o
  -7   6   6      473.56      478.04     20.78 o
  -6   6   6      331.63      271.49     15.11 o
  -5   6   6      909.00      895.41     27.75 o
  -4   6   6      281.49      292.08     14.80 o
  -3   6   6      792.94      766.94     21.84 o
  -2   6   6      454.82      498.92     20.64 o
  -1   6   6     2740.53     2730.42     59.29 o
   0   6   6     2221.11     2152.14     48.25 o
   1   6   6     2757.72     2817.67     52.51 o
   2   6   6      612.06      641.38     13.26 o
   3   6   6      820.98      761.79     17.33 o
   4   6   6      372.23      384.60     13.00 o
   5   6   6      938.21      926.37     23.81 o
   6   6   6      237.28      200.86     11.32 o
   7   6   6      446.62      466.43     20.35 o
   8   6   6      188.98      206.05     14.62 o
   9   6   6      211.96      221.09     16.09 o
  10   6   6      244.98      253.53     17.88 o
  -9   7   6      121.89      123.11     14.14 o
  -8   7   6      343.90      311.50     18.77 o
  -7   7   6      311.28      314.49     17.48 o
  -6   7   6      118.10      130.97     11.93 o
  -5   7   6      547.38      543.62     20.70 o
  -4   7   6     1006.38     1049.35     31.78 o
  -3   7   6     2238.59     2238.18     48.94 o
  -2   7   6     2572.94     2504.74     54.35 o
  -1   7   6     1080.74     1081.97     28.00 o
   0   7   6       62.54       51.31      7.09 o
   1   7   6      955.78      950.55     27.83 o
   2   7   6     2495.43     2387.08     55.25 o
   3   7   6     2110.97     2023.58     57.94 o
   4   7   6      973.21      996.53     43.65 o
   5   7   6      473.63      478.43     22.08 o
   6   7   6      107.44       96.57     19.74 o
   7   7   6      264.65      263.60     16.09 o
   8   7   6      355.77      317.75     18.43 o
   9   7   6       89.22       87.83     12.54 o
  -9   8   6      184.44      174.75     16.30 o
  -8   8   6      746.11      760.10     29.03 o
  -7   8   6       33.86       34.76      9.73 o
  -6   8   6     1379.24     1248.38     36.16 o
  -5   8   6      290.80      299.13     16.57 o
  -4   8   6      807.29      790.39     26.67 o
  -3   8   6      940.62      875.78     39.15 o
  -2   8   6     1115.92     1032.51     28.75 o
  -1   8   6     1107.37     1094.63     30.33 o
   0   8   6      502.44      460.88     17.74 o
   1   8   6     1161.46     1157.23     31.49 o
   2   8   6     1154.33     1068.43     30.45 o
   3   8   6      905.14      907.01     40.94 o
   4   8   6     1008.01      988.27     42.19 o
   5   8   6      298.16      322.11     38.79 o
   6   8   6     1229.16     1065.26     50.44 o
   7   8   6        7.08        3.13     12.05 o
   8   8   6      648.42      674.63     39.98 o
   9   8   6      196.66      213.68     24.36 o
  -8   9   6      442.40      444.44     22.93 o
  -7   9   6      880.39      859.39     30.63 o
  -6   9   6      542.31      539.73     23.81 o
  -5   9   6     1514.17     1427.18     40.94 o
  -4   9   6      897.84      864.33     28.55 o
  -3   9   6      342.23      327.51     23.10 o
  -2   9   6      722.53      676.91     21.86 o
  -1   9   6      481.94      466.19     18.64 o
   0   9   6      250.01      238.99     13.66 o
   1   9   6      597.15      551.93     20.29 o
   2   9   6      583.13      544.04     21.36 o
   3   9   6      253.58      259.69     15.32 o
   4   9   6      947.21      948.53     43.47 o
   5   9   6     1577.20     1609.16     61.79 o
   6   9   6      565.26      550.97     34.23 o
   7   9   6      800.93      832.07     70.70 o
   8   9   6      439.72      504.46     51.38 o
  -8  10   6      161.54      155.68     28.86 o
  -7  10   6      190.76      187.68     16.46 o
  -6  10   6      200.13      185.75     15.64 o
  -5  10   6     1368.89     1284.41     38.47 o
  -4  10   6      655.47      649.20     24.65 o
  -3  10   6      448.55      444.89     28.59 o
  -2  10   6      405.18      356.15     24.45 o
  -1  10   6      361.29      352.77     16.51 o
   0  10   6       30.23       20.72      7.41 o
   1  10   6      274.05      272.99     15.60 o
   2  10   6      362.82      349.78     17.65 o
   3  10   6      411.72      370.06     21.17 o
   4  10   6      585.66      601.36     40.28 o
   5  10   6     1462.19     1408.73     58.31 o
   6  10   6      211.39      214.05     24.49 o
   7  10   6      193.13      254.97     30.29 o
   8  10   6      152.10      186.96     24.58 o
  -7  11   6      586.29      605.55     26.78 o
  -6  11   6      172.54      218.10     16.93 o
  -5  11   6      398.21      386.74     22.22 o
  -4  11   6      681.75      660.51     30.20 o
  -3  11   6      122.65      128.88     22.88 o
  -2  11   6      170.53      162.95     20.15 o
  -1  11   6      675.66      641.11     34.68 o
   0  11   6      606.29      599.58     23.14 o
   1  11   6      638.60      606.71     23.47 o
   2  11   6      264.99      268.56     16.12 o
   3  11   6      119.45      138.79     13.32 o
   4  11   6      634.40      630.86     49.97 o
   5  11   6      345.41      306.53     27.58 o
   6  11   6      172.57      186.94     23.81 o
   7  11   6      593.86      624.26     41.14 o
  -6  12   6       23.45       34.98     11.07 o
  -5  12   6      395.83      356.47     20.73 o
  -4  12   6      455.49      488.48     26.88 o
  -3  12   6      274.43      247.13     24.28 o
  -2  12   6     1508.01     1479.94     59.73 o
  -1  12   6      747.18      793.06     39.86 o
   0  12   6       55.86       58.52     16.77 o
   1  12   6      734.26      742.76     27.76 o
   2  12   6     1493.48     1430.18     41.58 o
   3  12   6      301.52      296.32     18.09 o
   4  12   6      455.35      445.44     32.87 o
   5  12   6      410.29      397.15     31.81 o
   6  12   6       30.24       55.82     17.95 o
  -5  13   6      488.41      528.17     25.95 o
  -4  13   6      115.87      126.08     14.69 o
  -3  13   6        5.84        4.50     12.87 o
  -2  13   6      481.71      514.13     43.16 o
  -1  13   6      762.74      798.36     42.66 o
   0  13   6        0.98       -3.19     11.46 o
   1  13   6      833.58      867.76     30.65 o
   2  13   6      521.68      506.58     23.66 o
   3  13   6        6.80       -0.46      8.68 o
   4  13   6      123.40      152.79     21.97 o
   5  13   6      476.26      482.74     36.35 o
  -3  14   6       15.33       34.36     15.45 o
  -2  14   6      455.62      427.41     32.61 o
  -1  14   6      583.57      552.01     35.55 o
   0  14   6       87.26       83.15     18.94 o
   1  14   6      553.14      566.95     36.24 o
   2  14   6      482.94      500.55     30.21 o
   3  14   6       17.43       30.61     10.67 o
   1   0   7       13.46        5.74      2.50 o
   2   0   7    11143.20    11559.31    193.99 o
   3   0   7      124.05      118.35      6.60 o
   4   0   7     2041.97     2024.51     36.48 o
   5   0   7     3417.82     3554.50     60.31 o
   6   0   7      154.93      131.37     12.30 o
   7   0   7      669.21      666.81     24.60 o
   8   0   7     2213.97     2221.64     53.69 o
   9   0   7       23.05       27.77      8.50 o
  10   0   7      392.12      473.71     22.43 o
 -10   1   7       85.10      111.88     13.30 o
  -9   1   7      211.87      194.01     14.56 o
  -8   1   7      240.89      241.86     14.86 o
  -7   1   7     1208.89     1170.32     34.67 o
  -6   1   7     2319.08     2169.45     40.01 o
  -5   1   7     2038.93     2038.68     40.93 o
  -4   1   7      586.61      573.48     14.21 o
  -3   1   7     2111.60     2220.87     39.14 o
  -2   1   7     1928.67     1876.83     37.34 o
  -1   1   7     1905.97     1786.46     39.55 o
   0   1   7      706.17      689.64     13.90 o
   1   1   7     1986.06     1885.37     27.09 o
   2   1   7     2074.73     2033.69     33.61 o
   3   1   7     2169.71     2292.40     42.82 o
   4   1   7      470.05      508.53     14.95 o
   5   1   7     2026.45     1979.34     37.00 o
   6   1   7     2221.07     2057.79     39.56 o
   7   1   7     1399.35     1402.92     29.02 o
   8   1   7      195.07      215.67     13.87 o
   9   1   7      205.71      201.47     14.36 o
  10   1   7       83.92      140.17     13.59 o
 -10   2   7      303.00      336.96     19.68 o
  -9   2   7       18.34       22.15      8.84 o
  -8   2   7      599.84      604.31     24.57 o
  -7   2   7      677.72      686.68     24.10 o
  -6   2   7      551.97      633.37     16.83 o
  -5   2   7     2500.34     2379.59     43.69 o
  -4   2   7      469.43      432.96     13.60 o
  -3   2   7     1972.18     2021.37     36.02 o
  -2   2   7     4006.06     3971.94     70.74 o
  -1   2   7     3103.96     3160.64     66.35 o
   0   2   7     1160.78     1120.20     22.84 o
   1   2   7     3344.89     3349.74     45.55 o
   2   2   7     3974.10     3954.92     58.45 o
   3   2   7     1949.87     2023.00     35.26 o
   4   2   7      481.41      411.81     22.49 o
   5   2   7     2588.39     2495.95     43.71 o
   6   2   7      532.19      568.89     16.21 o
   7   2   7      650.34      689.11     18.85 o
   8   2   7      773.59      764.51     20.41 o
   9   2   7        8.37       15.67      7.80 o
  10   2   7      306.04      339.17     18.93 o
 -10   3   7      323.46      410.07     23.21 o
  -9   3   7      154.85      144.42     15.17 o
  -8   3   7      357.69      373.62     18.67 o
  -7   3   7     1334.68     1277.15     35.59 o
  -6   3   7      338.34      305.40     15.29 o
  -5   3   7     1087.27     1064.84     22.89 o
  -4   3   7      693.78      707.43     17.18 o
  -3   3   7      232.58      279.71      9.82 o
  -2   3   7     7709.93     7833.21    149.21 o
  -1   3   7     1973.10     1811.94     40.37 o
   0   3   7     1002.22     1073.09     26.59 o
   1   3   7     1956.59     1835.23     31.63 o
   2   3   7     7596.83     7736.37    103.87 o
   3   3   7      243.10      295.88      8.87 o
   4   3   7      729.19      740.78     16.66 o
   5   3   7     1032.63     1017.53     24.60 o
   6   3   7      323.29      302.44     11.61 o
   7   3   7     1269.68     1250.99     27.91 o
   8   3   7      335.04      375.99     14.46 o
   9   3   7      139.10      129.91     12.24 o
  10   3   7      343.91      424.12     24.40 o
 -10   4   7       80.25      120.40     15.52 o
  -9   4   7       71.91       77.64     12.29 o
  -8   4   7      213.32      192.90     14.53 o
  -7   4   7      419.25      417.57     19.34 o
  -6   4   7      186.90      160.67     12.28 o
  -5   4   7      294.62      284.28     12.55 o
  -4   4   7     2101.08     2183.64     39.31 o
  -3   4   7     1066.86     1070.53     25.62 o
  -2   4   7     5771.79     6039.99    114.75 o
  -1   4   7     2422.78     2458.16     55.94 o
   0   4   7     2838.72     3032.26     63.44 o
   1   4   7     2722.62     2791.89     44.67 o
   2   4   7     5600.85     5732.28     79.13 o
   3   4   7     1161.88     1209.07     22.33 o
   4   4   7     1994.60     2096.46     38.15 o
   5   4   7      347.11      340.53     12.42 o
   6   4   7      246.73      222.10     10.06 o
   7   4   7      452.00      462.36     15.40 o
   8   4   7      331.62      291.15     14.97 o
   9   4   7       68.36       73.49     11.10 o
  10   4   7       96.79      136.85     19.65 o
 -10   5   7       36.09       37.85     15.02 o
  -9   5   7       32.08       42.06     10.68 o
  -8   5   7      370.17      385.26     19.65 o
  -7   5   7      313.86      330.70     17.34 o
  -6   5   7      138.25      143.59     11.83 o
  -5   5   7      610.72      601.32     21.99 o
  -4   5   7     1705.93     1738.64     32.99 o
  -3   5   7       27.81       35.63      7.61 o
  -2   5   7     5018.49     5113.15     98.74 o
  -1   5   7     4166.27     4077.66     84.14 o
   0   5   7     1100.72     1029.81     27.26 o
   1   5   7     4250.32     4214.55     85.18 o
   2   5   7     4685.66     4753.06     87.18 o
   3   5   7       21.74       23.63      3.98 o
   4   5   7     1630.98     1629.12     34.96 o
   5   5   7      721.41      713.26     22.36 o
   6   5   7      155.70      151.45     13.80 o
   7   5   7      294.07      303.20     16.23 o
   8   5   7      402.48      430.92     20.01 o
   9   5   7       44.33       50.74     10.33 o
  10   5   7       20.74       41.00     14.75 o
  -9   6   7       55.01       43.09     11.54 o
  -8   6   7      153.00      128.34     13.78 o
  -7   6   7      215.12      233.90     15.33 o
  -6   6   7      184.98      178.40     13.26 o
  -5   6   7       79.21       88.97     12.87 o
  -4   6   7      773.11      733.39     23.91 o
  -3   6   7      937.30      919.88     25.44 o
  -2   6   7     1396.65     1410.66     52.34 o
  -1   6   7     2114.64     2062.86     46.12 o
   0   6   7      496.76      453.43     16.69 o
   1   6   7     1989.90     1960.01     46.37 o
   2   6   7     1615.47     1586.52     40.45 o
   3   6   7      921.63      896.89     31.40 o
   4   6   7      763.98      732.24     35.28 o
   5   6   7       76.93       73.55     10.99 o
   6   6   7      242.78      235.57     21.23 o
   7   6   7      152.27      164.21     12.94 o
   8   6   7      226.21      215.87     23.67 o
   9   6   7       48.84       34.89     11.45 o
  -9   7   7      529.68      567.96     25.47 o
  -8   7   7      125.98      154.87     14.47 o
  -7   7   7      494.76      476.64     22.04 o
  -6   7   7       97.91      121.65     12.10 o
  -5   7   7      114.49       89.63     10.67 o
  -4   7   7     1758.78     1709.64     42.67 o
  -3   7   7      432.09      429.44     19.59 o
  -2   7   7      987.73      955.21     31.10 o
  -1   7   7     3251.25     3184.75     68.14 o
   0   7   7     2149.92     2145.25     49.76 o
   1   7   7     3278.84     3115.23     68.44 o
   2   7   7      967.28      944.88     27.99 o
   3   7   7      320.74      344.09     19.22 o
   4   7   7     1657.80     1552.06     61.18 o
   5   7   7      153.99      171.01     18.93 o
   6   7   7      125.08      151.34     18.93 o
   7   7   7      566.33      538.45     33.20 o
   8   7   7      153.80      194.56     22.21 o
   9   7   7      532.58      565.21     42.20 o
  -8   8   7       65.19       32.80     11.05 o
  -7   8   7      194.84      192.44     15.52 o
  -6   8   7      307.14      319.80     17.82 o
  -5   8   7      364.50      371.92     18.89 o
  -4   8   7     1603.58     1500.70     40.77 o
  -3   8   7       92.89       81.39     17.23 o
  -2   8   7      837.09      818.01     25.97 o
  -1   8   7      318.50      303.45     14.96 o
   0   8   7      369.46      356.28     16.24 o
   1   8   7      375.82      359.52     16.27 o
   2   8   7     1039.90     1038.54     39.17 o
   3   8   7      162.39      162.85     12.19 o
   4   8   7     1754.06     1657.15     61.70 o
   5   8   7      300.96      266.13     23.90 o
   6   8   7      318.61      313.66     26.01 o
   7   8   7      239.88      255.17     24.95 o
   8   8   7      107.62       77.57     18.23 o
   9   8   7      804.66      879.13     61.14 o
  -8   9   7      198.26      225.81     17.73 o
  -7   9   7      195.09      224.69     16.91 o
  -6   9   7      405.62      392.55     20.52 o
  -5   9   7       35.40       43.40     10.01 o
  -4   9   7      497.46      473.22     21.84 o
  -3   9   7     1342.01     1299.93     52.64 o
  -2   9   7      260.93      282.90     14.27 o
  -1   9   7       72.91       71.31      8.96 o
   0   9   7     1800.44     1750.27     44.29 o
   1   9   7      127.38      102.86     10.40 o
   2   9   7      190.39      204.08     13.95 o
   3   9   7     1355.24     1292.89     36.80 o
   4   9   7      500.25      467.68     30.34 o
   5   9   7       32.52       49.18     15.46 o
   6   9   7      352.73      345.43     29.03 o
   7   9   7      243.87      235.46     27.67 o
   8   9   7      186.97      230.80     25.65 o
  -7  10   7      278.98      292.72     19.51 o
  -6  10   7      288.10      280.51     18.42 o
  -5  10   7      229.23      220.55     19.46 o
  -4  10   7      543.08      500.49     37.30 o
  -3  10   7      964.22      950.56     43.61 o
  -2  10   7     1409.54     1396.18     55.84 o
  -1  10   7     1839.81     1786.60     47.93 o
   0  10   7      235.96      217.93     14.05 o
   1  10   7     1835.62     1717.50     45.42 o
   2  10   7     1430.53     1441.61     39.96 o
   3  10   7      923.73      885.00     29.93 o
   4  10   7      660.09      622.81     35.48 o
   5  10   7      219.46      222.41     24.12 o
   6  10   7      307.11      306.88     28.54 o
   7  10   7      300.94      310.19     40.16 o
  -7  11   7      100.68      118.30     28.20 o
  -6  11   7      427.36      488.85     24.03 o
  -5  11   7      168.31      194.06     16.05 o
  -4  11   7      590.29      558.82     27.90 o
  -3  11   7      971.16      941.80     45.66 o
  -2  11   7      240.46      243.95     23.81 o
  -1  11   7       25.57       31.94     13.75 o
   0  11   7     1037.31      977.95     31.79 o
   1  11   7        8.04       15.38      8.05 o
   2  11   7      287.75      269.65     16.49 o
   3  11   7     1027.92      944.98     32.03 o
   4  11   7      500.64      527.29     35.03 o
   5  11   7      197.32      202.10     24.01 o
   6  11   7      430.69      453.48     34.54 o
  -6  12   7      280.76      293.80     38.59 o
  -5  12   7      138.18      164.73     15.79 o
  -4  12   7      565.65      579.84     30.07 o
  -3  12   7      834.56      825.85     42.59 o
  -2  12   7      320.26      330.41     27.54 o
  -1  12   7      495.55      497.55     31.33 o
   0  12   7     1647.20     1564.20     43.46 o
   1  12   7      424.29      417.45     20.97 o
   2  12   7      293.87      300.13     21.97 o
   3  12   7      732.29      749.08     30.44 o
   4  12   7      614.99      641.79     42.65 o
   5  12   7      167.72      160.14     23.13 o
  -5  13   7       60.10       33.70     22.95 o
  -4  13   7       30.22       33.49     13.36 o
  -3  13   7      361.32      357.28     30.11 o
  -2  13   7      228.94      250.39     26.47 o
  -1  13   7      210.49      227.04     24.36 o
   0  13   7     1054.04     1007.76     47.83 o
   1  13   7      216.90      212.86     16.53 o
   2  13   7      252.87      272.19     18.50 o
   3  13   7      360.68      388.52     21.86 o
   4  13   7       18.20        8.03     19.55 o
  -3  14   7      578.54      584.37     54.94 o
  -2  14   7       83.13       98.09     24.54 o
  -1  14   7      136.22      153.02     21.83 o
   0  14   7      987.04     1103.49     52.56 o
   1  14   7      106.84      114.82     31.50 o
   2  14   7       83.32       80.81     13.40 o
   3  14   7      560.40      570.10     31.07 o
   0   0   8     2486.04     2331.97     55.22 o
   1   0   8       74.28       81.21      4.71 o
   2   0   8     1937.95     1994.01     38.26 o
   3   0   8     7832.87     7948.24    124.11 o
   4   0   8     4859.34     4968.63     80.80 o
   5   0   8     1831.75     1823.00     34.86 o
   6   0   8     1824.49     1948.13     37.74 o
   7   0   8      646.36      659.29     20.46 o
   8   0   8      296.64      315.87     16.75 o
   9   0   8      284.82      320.00     17.79 o
  10   0   8       51.74       70.99     11.46 o
 -10   1   8      232.35      211.13     20.81 o
  -9   1   8      464.53      537.63     23.06 o
  -8   1   8      342.81      291.78     16.16 o
  -7   1   8      349.00      350.83     17.26 o
  -6   1   8     3673.52     3607.90     68.04 o
  -5   1   8      362.75      353.78     11.85 o
  -4   1   8      462.10      499.47     13.06 o
  -3   1   8     2951.50     2911.77     50.50 o
  -2   1   8     3898.39     3897.49     64.48 o
  -1   1   8      753.74      719.80     18.43 o
   0   1   8     3720.11     3409.60     55.18 o
   1   1   8      658.20      609.63     11.58 o
   2   1   8     3587.29     3701.13     60.86 o
   3   1   8     3137.18     3060.65     59.39 o
   4   1   8      320.18      350.92     12.79 o
   5   1   8      308.91      297.57     11.17 o
   6   1   8     3457.65     3526.38     61.83 o
   7   1   8      434.80      416.80     14.46 o
   8   1   8      307.44      267.73     15.42 o
   9   1   8      477.34      524.87     22.51 o
  10   1   8      259.12      240.37     16.91 o
 -10   2   8       37.93       51.07     11.23 o
  -9   2   8      342.30      380.49     20.21 o
  -8   2   8      306.24      304.80     17.16 o
  -7   2   8     1135.85     1138.90     33.04 o
  -6   2   8     1227.59     1222.99     27.46 o
  -5   2   8      450.08      461.07     15.48 o
  -4   2   8     1808.64     1729.37     32.77 o
  -3   2   8     3655.84     3734.03     60.23 o
  -2   2   8      755.53      826.74     20.38 o
  -1   2   8     2489.41     2601.45     51.94 o
   0   2   8     1232.13     1235.22     25.34 o
   1   2   8     2241.24     2348.60     34.63 o
   2   2   8      822.89      901.94     16.16 o
   3   2   8     3332.39     3450.64     58.74 o
   4   2   8     1770.23     1703.85     35.31 o
   5   2   8      453.11      478.03     15.16 o
   6   2   8     1337.92     1338.84     27.70 o
   7   2   8     1150.80     1119.87     26.12 o
   8   2   8      328.85      346.92     14.02 o
   9   2   8      369.27      410.69     19.52 o
  10   2   8       39.40       53.94     12.19 o
 -10   3   8      449.65      468.04     23.41 o
  -9   3   8       61.87      101.19     18.19 o
  -8   3   8      535.71      467.54     20.79 o
  -7   3   8      282.47      284.94     15.71 o
  -6   3   8      696.84      651.37     23.49 o
  -5   3   8      381.30      361.10     12.15 o
  -4   3   8      496.85      519.07     16.25 o
  -3   3   8     1431.09     1428.65     27.38 o
  -2   3   8     1062.63     1028.52     26.82 o
  -1   3   8     6326.90     6247.16    122.60 o
   0   3   8     1695.26     1680.71     33.01 o
   1   3   8     6262.24     6302.34     90.56 o
   2   3   8     1090.13     1049.18     18.26 o
   3   3   8     1309.57     1311.58     25.41 o
   4   3   8      562.67      584.51     15.22 o
   5   3   8      305.94      292.30     11.98 o
   6   3   8      781.68      775.96     19.13 o
   7   3   8      227.46      221.25     10.96 o
   8   3   8      440.85      403.74     19.30 o
   9   3   8       99.56      123.74     18.01 o
  10   3   8      537.93      517.36     33.37 o
 -10   4   8      204.55      203.61     24.29 o
  -9   4   8     1259.19     1288.81     40.50 o
  -8   4   8      377.28      343.10     18.46 o
  -7   4   8      522.40      523.76     21.88 o
  -6   4   8       41.57       37.36      8.02 o
  -5   4   8      286.90      280.33     14.02 o
  -4   4   8      265.18      257.65     10.62 o
  -3   4   8     1746.57     1726.29     35.66 o
  -2   4   8      584.72      622.83     28.72 o
  -1   4   8     4358.61     4462.83     88.05 o
   0   4   8     2431.83     2402.38     52.62 o
   1   4   8     4076.63     4202.59     87.97 o
   2   4   8      510.99      523.20     15.38 o
   3   4   8     1617.02     1617.38     45.47 o
   4   4   8      353.90      344.89     13.83 o
   5   4   8      290.59      299.53     14.07 o
   6   4   8       82.98       83.27     10.75 o
   7   4   8      540.74      547.39     21.54 o
   8   4   8      324.00      312.94     22.04 o
   9   4   8     1358.75     1408.72     40.40 o
  10   4   8      217.11      230.39     23.90 o
  -9   5   8      227.18      265.63     20.41 o
  -8   5   8      458.05      417.77     20.55 o
  -7   5   8      230.23      255.06     17.01 o
  -6   5   8     1698.56     1544.65     41.06 o
  -5   5   8      655.90      669.47     23.45 o
  -4   5   8      101.72       98.61      7.31 o
  -3   5   8     3762.75     3581.41     76.50 o
  -2   5   8     1140.28     1067.18     28.86 o
  -1   5   8     2977.02     3048.52     64.97 o
   0   5   8      540.82      533.94     18.36 o
   1   5   8     2979.56     3025.18     65.37 o
   2   5   8     1232.67     1129.24     30.02 o
   3   5   8     3864.78     3778.09     90.83 o
   4   5   8       47.37       53.54     11.96 o
   5   5   8      763.45      758.90     27.83 o
   6   5   8     1690.16     1556.13     59.91 o
   7   5   8      296.78      318.83     19.58 o
   8   5   8      447.61      407.22     23.18 o
   9   5   8      219.25      249.59     19.88 o
  -9   6   8      376.32      428.49     22.59 o
  -8   6   8      802.49      777.51     33.54 o
  -7   6   8       43.88       40.37     13.09 o
  -6   6   8       79.23       62.52     10.29 o
  -5   6   8      287.27      288.04     15.38 o
  -4   6   8     1435.30     1424.42     37.99 o
  -3   6   8     1738.95     1732.39     42.52 o
  -2   6   8      326.10      331.58     15.04 o
  -1   6   8     1266.16     1359.52     35.73 o
   0   6   8     2214.76     2142.84     49.54 o
   1   6   8     1436.10     1509.71     36.89 o
   2   6   8      449.90      472.08     17.60 o
   3   6   8     1864.02     1854.60     51.70 o
   4   6   8     1576.83     1514.92     56.51 o
   5   6   8      233.95      185.93     19.47 o
   6   6   8      121.45      115.64     16.78 o
   7   6   8       55.94       65.46     15.52 o
   8   6   8      781.57      724.18     40.21 o
   9   6   8      449.84      483.34     33.74 o
  -9   7   8       35.21       25.24     14.66 o
  -8   7   8      173.63      184.79     15.94 o
  -7   7   8      806.92      766.18     28.44 o
  -6   7   8      809.55      819.67     28.49 o
  -5   7   8      487.72      451.70     20.09 o
  -4   7   8      576.87      563.79     21.84 o
  -3   7   8      486.72      521.62     18.83 o
  -2   7   8     1608.99     1495.58     51.20 o
  -1   7   8     1252.41     1305.14     34.21 o
   0   7   8       41.05       30.34      6.91 o
   1   7   8     1217.80     1226.01     34.05 o
   2   7   8     1704.19     1556.55     39.64 o
   3   7   8      461.66      435.13     21.91 o
   4   7   8      692.78      694.36     46.44 o
   5   7   8      483.22      472.80     30.29 o
   6   7   8      799.69      827.56     41.92 o
   7   7   8      750.65      754.61     40.85 o
   8   7   8      173.40      216.90     26.56 o
   9   7   8       42.47       44.78     16.29 o
  -8   8   8      195.14      162.47     15.74 o
  -7   8   8      264.77      251.69     17.47 o
  -6   8   8       89.67       87.33     11.95 o
  -5   8   8      214.49      200.07     14.68 o
  -4   8   8     1525.01     1544.72     41.70 o
  -3   8   8      929.00      855.16     42.41 o
  -2   8   8      995.31      992.04     32.39 o
  -1   8   8      190.33      195.04     12.48 o
   0   8   8      789.92      727.03     24.27 o
   1   8   8      242.18      257.62     14.25 o
   2   8   8      853.23      838.88     27.76 o
   3   8   8     1102.33     1082.12     31.54 o
   4   8   8     1520.63     1573.61     61.92 o
   5   8   8      240.50      220.55     22.51 o
   6   8   8      100.70       78.07     17.24 o
   7   8   8      332.20      341.94     34.18 o
   8   8   8      125.51      140.39     21.63 o
  -8   9   8      205.42      204.66     31.63 o
  -7   9   8      559.46      557.44     25.49 o
  -6   9   8      883.67      872.40     31.18 o
  -5   9   8     1088.98     1105.21     34.79 o
  -4   9   8      148.01      176.35     16.16 o
  -3   9   8      410.27      409.16     27.61 o
  -2   9   8      476.88      467.61     27.12 o
  -1   9   8      432.99      467.21     19.81 o
   0   9   8       48.41       54.68      9.26 o
   1   9   8      480.84      530.24     21.07 o
   2   9   8      456.16      441.93     19.80 o
   3   9   8      421.95      421.62     19.79 o
   4   9   8      113.10      111.18     17.73 o
   5   9   8     1027.42     1015.40     49.87 o
   6   9   8      908.31      851.33     45.19 o
   7   9   8      508.17      526.50     74.31 o
   8   9   8      231.98      204.24     42.78 o
  -7  10   8       50.24       46.00     11.38 o
  -6  10   8       64.36       66.10     12.23 o
  -5  10   8      954.18      934.94     32.47 o
  -4  10   8      954.06      920.17     37.41 o
  -3  10   8      268.19      258.05     24.17 o
  -2  10   8      263.46      262.83     23.17 o
  -1  10   8      265.67      248.59     14.86 o
   0  10   8        6.01        0.50      6.32 o
   1  10   8      187.75      177.57     17.74 o
   2  10   8      146.05      166.22     13.78 o
   3  10   8      304.68      309.85     17.70 o
   4  10   8     1046.79     1075.13     49.60 o
   5  10   8      987.71      950.90     48.12 o
   6  10   8       65.41       50.91     17.43 o
   7  10   8       71.56       95.08     19.50 o
  -6  11   8      229.03      226.19     17.79 o
  -5  11   8      850.61      865.13     31.83 o
  -4  11   8       78.74       72.72     14.16 o
  -3  11   8       40.01       39.78     14.45 o
  -2  11   8      350.36      337.13     45.00 o
  -1  11   8      413.68      421.59     29.23 o
   0  11   8      410.43      407.73     20.39 o
   1  11   8      389.42      399.73     20.00 o
   2  11   8      324.20      295.57     17.82 o
   3  11   8       43.05       24.52      9.79 o
   4  11   8       75.82       60.94     16.62 o
   5  11   8      733.81      769.92     44.95 o
   6  11   8      260.77      245.32     27.35 o
  -5  12   8      330.51      330.05     21.05 o
  -4  12   8      617.94      600.58     45.00 o
  -3  12   8      102.00      101.59     35.44 o
  -2  12   8      353.80      360.03     31.28 o
  -1  12   8      709.55      619.64     41.29 o
   0  12   8       11.74       13.83      8.91 o
   1  12   8      757.16      758.37     28.24 o
   2  12   8      332.43      321.22     19.27 o
   3  12   8      102.11       90.07     13.24 o
   4  12   8      463.25      439.83     34.24 o
   5  12   8      315.30      299.81     29.91 o
  -4  13   8       76.16       85.15     26.33 o
  -3  13   8       76.43       90.79     20.45 o
  -2  13   8      160.79      138.05     21.44 o
  -1  13   8      344.27      345.29     29.47 o
   0  13   8        2.99        0.71     13.69 o
   1  13   8      357.91      379.67     20.93 o
   2  13   8      146.84      112.10     14.06 o
   3  13   8       75.40       95.97     13.68 o
   4  13   8       72.49       36.01     21.41 o
  -1  14   8      494.27      425.81     46.31 o
   0  14   8      218.15      271.44     27.59 o
   1  14   8      472.06      501.28     48.02 o
   2  14   8      266.61      267.82     22.51 o
   1   0   9       94.29       92.19      5.24 o
   2   0   9      185.11      183.61      7.48 o
   3   0   9      598.65      662.66     17.44 o
   4   0   9      367.08      343.39     12.56 o
   5   0   9     2966.13     3047.57     53.71 o
   6   0   9       59.14       74.31      7.20 o
   7   0   9      772.51      807.08     21.48 o
   8   0   9      268.07      287.97     16.23 o
   9   0   9      150.14      149.01     13.40 o
  10   0   9       54.28      100.78     12.84 o
 -10   1   9      145.38      153.44     15.10 o
  -9   1   9       82.72       69.23     11.06 o
  -8   1   9      109.20      113.86     11.80 o
  -7   1   9      842.38      755.88     26.01 o
  -6   1   9     1087.58     1087.12     25.26 o
  -5   1   9     1063.54     1066.32     23.78 o
  -4   1   9      869.31      898.67     19.95 o
  -3   1   9      774.92      810.35     20.08 o
  -2   1   9       67.91       56.63      6.99 o
  -1   1   9     1910.37     1902.62     46.18 o
   0   1   9        5.27        5.59      3.14 o
   1   1   9     2324.49     2283.05     32.04 o
   2   1   9       77.10       68.62      4.69 o
   3   1   9      767.66      783.20     17.50 o
   4   1   9      790.48      802.48     21.00 o
   5   1   9     1006.62     1047.88     25.74 o
   6   1   9     1092.81     1116.77     25.28 o
   7   1   9      896.38      844.05     21.59 o
   8   1   9       98.43      107.06     11.16 o
   9   1   9       91.99       83.95     11.12 o
  10   1   9      132.82      141.22     20.24 o
 -10   2   9      232.33      268.15     18.29 o
  -9   2   9       30.78       39.79     10.34 o
  -8   2   9      874.02      867.33     29.99 o
  -7   2   9      641.46      689.41     24.46 o
  -6   2   9      277.60      277.73     11.98 o
  -5   2   9     1091.86     1124.46     24.64 o
  -4   2   9     2132.90     2073.74     37.66 o
  -3   2   9      212.09      199.27      8.62 o
  -2   2   9     4755.94     4736.27    134.58 o
  -1   2   9      801.40      766.45     22.82 o
   0   2   9     1385.28     1553.21     36.10 o
   1   2   9      944.71      898.92     15.96 o
   2   2   9     4448.19     4621.70     68.43 o
   3   2   9      165.66      170.22      7.26 o
   4   2   9     1975.54     1913.97     36.28 o
   5   2   9     1036.58     1061.17     23.72 o
   6   2   9      277.28      291.42     11.70 o
   7   2   9      574.92      662.67     25.74 o
   8   2   9      934.72      985.06     45.78 o
   9   2   9       27.88        6.99     11.56 o
  10   2   9      242.83      283.52     25.48 o
 -10   3   9       60.54       48.16     13.23 o
  -9   3   9        8.17        6.32      8.83 o
  -8   3   9      191.20      180.15     14.27 o
  -7   3   9     1181.35     1048.67     31.82 o
  -6   3   9      523.01      526.51     20.74 o
  -5   3   9      830.99      858.85     25.43 o
  -4   3   9      830.93      837.48     20.03 o
  -3   3   9       51.65       64.98      5.94 o
  -2   3   9     1328.27     1314.58     32.25 o
  -1   3   9     1855.48     1886.19     45.20 o
   0   3   9       47.01       41.76      6.20 o
   1   3   9     2091.11     2172.34     46.39 o
   2   3   9     1189.16     1246.12     31.08 o
   3   3   9       67.60       77.11      8.32 o
   4   3   9      851.46      826.15     24.03 o
   5   3   9      805.12      832.73     46.63 o
   6   3   9      583.45      565.52     24.00 o
   7   3   9     1093.47      989.77     30.83 o
   8   3   9      201.13      220.10     15.64 o
   9   3   9        4.58       -4.98     10.47 o
  10   3   9       68.89       75.61     16.83 o
  -9   4   9      204.30      174.90     15.51 o
  -8   4   9      803.67      828.15     29.96 o
  -7   4   9      199.20      201.18     14.59 o
  -6   4   9      186.17      171.53     12.89 o
  -5   4   9      531.49      508.75     17.52 o
  -4   4   9     1139.99     1104.11     26.89 o
  -3   4   9      413.97      415.67     14.48 o
  -2   4   9     1786.15     1864.19     44.32 o
  -1   4   9      168.75      165.78     10.40 o
   0   4   9       31.84       28.58      6.43 o
   1   4   9      212.77      219.58     11.44 o
   2   4   9     1895.82     1977.57     45.46 o
   3   4   9      456.04      445.88     25.95 o
   4   4   9     1119.91     1076.96     44.99 o
   5   4   9      583.36      543.61     23.33 o
   6   4   9      172.73      181.37     19.50 o
   7   4   9      214.75      239.81     17.10 o
   8   4   9      836.47      871.63     34.54 o
   9   4   9      191.27      182.90     22.73 o
  -9   5   9       19.59       31.65     10.75 o
  -8   5   9      477.33      454.55     22.36 o
  -7   5   9      853.21      810.92     28.45 o
  -6   5   9      291.48      279.61     16.05 o
  -5   5   9      389.52      383.82     17.73 o
  -4   5   9      565.28      582.38     16.55 o
  -3   5   9       22.14       27.27      5.80 o
  -2   5   9      615.94      618.92     19.88 o
  -1   5   9      639.37      582.02     20.53 o
   0   5   9     2163.45     2345.03     53.24 o
   1   5   9      803.20      748.21     22.46 o
   2   5   9      535.31      509.74     20.44 o
   3   5   9       25.30       24.21      8.48 o
   4   5   9      524.18      514.11     29.94 o
   5   5   9      399.29      440.98     27.85 o
   6   5   9      335.79      308.31     24.66 o
   7   5   9      787.41      803.72     46.39 o
   8   5   9      467.94      516.42     32.96 o
   9   5   9       23.05       52.43     16.77 o
  -9   6   9      616.38      567.13     26.35 o
  -8   6   9      323.71      338.11     20.09 o
  -7   6   9       82.12       72.30     11.21 o
  -6   6   9      350.54      318.59     17.73 o
  -5   6   9      794.47      743.57     26.08 o
  -4   6   9      526.25      504.04     20.18 o
  -3   6   9      266.05      285.03     14.27 o
  -2   6   9     1616.76     1645.58     40.79 o
  -1   6   9      912.46      917.86     27.38 o
   0   6   9        1.09        1.51      5.69 o
   1   6   9      978.32      968.74     28.18 o
   2   6   9     1644.60     1642.52     41.55 o
   3   6   9      269.38      269.20     17.42 o
   4   6   9      537.60      523.43     31.28 o
   5   6   9      926.05      872.34     40.42 o
   6   6   9      383.29      330.28     26.21 o
   7   6   9       47.04       47.60     15.50 o
   8   6   9      342.05      349.09     32.89 o
   9   6   9      599.53      561.34     84.72 o
  -8   7   9      312.35      320.88     19.91 o
  -7   7   9      971.87      878.16     31.53 o
  -6   7   9      230.60      253.20     16.50 o
  -5   7   9      585.99      637.36     24.17 o
  -4   7   9      127.43      142.75     12.09 o
  -3   7   9      473.27      451.47     20.92 o
  -2   7   9      276.03      242.56     13.61 o
  -1   7   9      431.66      406.64     17.82 o
   0   7   9     1085.81     1131.19     32.13 o
   1   7   9      541.57      494.77     22.08 o
   2   7   9      259.53      244.63     14.26 o
   3   7   9      416.93      393.58     21.50 o
   4   7   9      135.56      132.03     17.44 o
   5   7   9      536.95      577.49     34.93 o
   6   7   9      251.76      215.32     23.16 o
   7   7   9     1029.89      974.84     47.52 o
   8   7   9      327.95      318.16     28.61 o
  -8   8   9      261.14      220.45     17.46 o
  -7   8   9       94.36       91.90     13.41 o
  -6   8   9      247.26      244.52     16.96 o
  -5   8   9      344.88      326.94     18.13 o
  -4   8   9      792.52      825.33     27.97 o
  -3   8   9     1897.83     1880.13     70.69 o
  -2   8   9      772.06      829.43     26.85 o
  -1   8   9     1046.54     1065.20     31.14 o
   0   8   9      136.39      133.54     11.67 o
   1   8   9     1038.27     1018.92     31.10 o
   2   8   9      826.00      891.14     28.48 o
   3   8   9     2059.85     2034.14     50.47 o
   4   8   9      709.08      738.12     39.89 o
   5   8   9      382.58      362.45     27.60 o
   6   8   9      235.04      245.31     24.36 o
   7   8   9       93.48       96.58     19.27 o
   8   8   9      336.13      333.23     29.53 o
  -7   9   9      664.92      635.65     27.50 o
  -6   9   9      639.92      635.71     26.62 o
  -5   9   9      828.78      830.72     30.30 o
  -4   9   9      178.15      210.52     18.09 o
  -3   9   9      580.08      610.65     34.56 o
  -2   9   9     1207.57     1192.43     35.46 o
  -1   9   9     2390.72     2381.68     55.67 o
   0   9   9     1886.92     1970.93     49.77 o
   1   9   9     2234.53     2151.87     55.10 o
   2   9   9     1350.38     1327.40     37.24 o
   3   9   9      525.13      502.59     22.40 o
   4   9   9      220.88      220.15     25.25 o
   5   9   9      911.72      873.76     45.25 o
   6   9   9      627.97      617.11     38.59 o
   7   9   9      649.18      628.40     39.46 o
  -6  10   9      220.31      227.37     18.07 o
  -5  10   9      574.99      524.11     24.46 o
  -4  10   9      469.57      512.68     27.31 o
  -3  10   9      733.52      753.65     39.26 o
  -2  10   9      744.51      797.31     40.50 o
  -1  10   9        3.19       12.97      7.84 o
   0  10   9       46.49       68.30     10.47 o
   1  10   9       16.13       13.28      8.19 o
   2  10   9      732.44      711.12     27.02 o
   3  10   9      622.77      673.11     26.62 o
   4  10   9      483.47      463.77     33.12 o
   5  10   9      555.45      515.85     35.48 o
   6  10   9      176.51      242.66     26.51 o
  -6  11   9      504.55      546.83     50.65 o
  -5  11   9       27.03       27.23     10.86 o
  -4  11   9      168.61      194.02     19.37 o
  -3  11   9      213.80      223.97     23.83 o
  -2  11   9      615.02      662.10     38.13 o
  -1  11   9      186.14      186.33     21.77 o
   0  11   9      846.46      887.83     30.59 o
   1  11   9      141.62      135.94     13.46 o
   2  11   9      661.11      640.11     25.97 o
   3  11   9      208.82      212.12     16.38 o
   4  11   9      169.40      173.93     23.39 o
   5  11   9       13.18       15.97     14.63 o
  -4  12   9      193.11      209.79     20.36 o
  -3  12   9      517.10      518.84     36.17 o
  -2  12   9      161.03      148.50     21.70 o
  -1  12   9      142.56      143.40     21.29 o
   0  12   9      337.68      347.88     19.88 o
   1  12   9      105.87      128.09     13.96 o
   2  12   9      165.99      163.34     15.18 o
   3  12   9      509.61      537.98     25.22 o
   4  12   9      216.80      210.92     25.30 o
  -3  13   9      202.04      197.19     35.26 o
  -2  13   9       65.81       75.09     23.91 o
  -1  13   9       65.34       54.66     17.17 o
   0  13   9      570.22      644.36     58.04 o
   1  13   9       68.43       68.68     12.44 o
   2  13   9       96.74       97.36     13.51 o
   3  13   9      223.15      222.21     20.89 o
   0   0  10       41.91       40.94      7.19 o
   1   0  10      116.96      134.22      6.43 o
   2   0  10        0.22        7.10      3.55 o
   3   0  10     6542.56     6720.10    117.71 o
   4   0  10      838.50      818.62     19.46 o
   5   0  10      914.23      857.07     20.80 o
   6   0  10        3.03        8.91      5.28 o
   7   0  10     1171.85     1240.48     28.86 o
   8   0  10        0.88        2.52      7.30 o
   9   0  10      912.52      913.10     36.95 o
  -9   1  10      267.28      259.22     17.07 o
  -8   1  10      339.23      285.93     16.81 o
  -7   1  10       77.97       79.85     10.05 o
  -6   1  10     1419.79     1389.43     31.19 o
  -5   1  10      469.84      501.48     15.30 o
  -4   1  10      306.86      313.36     11.60 o
  -3   1  10      232.46      234.63      9.87 o
  -2   1  10     2390.59     2390.39     46.71 o
  -1   1  10      163.25      173.60      9.52 o
   0   1  10     2038.02     1943.52     38.22 o
   1   1  10      137.41      144.26      6.03 o
   2   1  10     2433.15     2410.68     41.45 o
   3   1  10      303.21      314.97     10.03 o
   4   1  10      347.00      356.08     12.86 o
   5   1  10      440.71      463.66     14.50 o
   6   1  10     1614.26     1599.22     35.24 o
   7   1  10       87.71       94.63     10.43 o
   8   1  10      318.24      277.31     23.13 o
   9   1  10      267.14      228.10     22.93 o
  -9   2  10      572.24      635.08     26.57 o
  -8   2  10      151.70      131.71     12.89 o
  -7   2  10       62.65       67.88     10.15 o
  -6   2  10       23.57       20.62      6.28 o
  -5   2  10      108.53       94.20      7.93 o
  -4   2  10      629.87      643.24     17.34 o
  -3   2  10     1641.77     1641.16     31.80 o
  -2   2  10      393.82      380.26     15.20 o
  -1   2  10      477.72      537.81     17.79 o
   0   2  10       77.84      112.68      8.33 o
   1   2  10      523.07      543.08     14.87 o
   2   2  10      456.95      446.84     15.26 o
   3   2  10     1587.28     1601.66     45.28 o
   4   2  10      663.99      652.40     24.71 o
   5   2  10      134.05      130.83     15.92 o
   6   2  10       31.17       18.45     14.12 o
   7   2  10       26.87       25.07      8.16 o
   8   2  10      142.62      139.82     12.89 o
   9   2  10      694.77      757.39     38.63 o
  -9   3  10      136.52      134.18     14.29 o
  -8   3  10      324.64      286.16     17.66 o
  -7   3  10      264.58      256.85     16.18 o
  -6   3  10     1133.72     1093.57     32.14 o
  -5   3  10     1057.94      996.79     24.14 o
  -4   3  10       86.54       98.59      7.61 o
  -3   3  10       44.53       52.71      5.95 o
  -2   3  10       87.30       80.28      7.90 o
  -1   3  10      686.93      671.76     21.20 o
   0   3  10     1113.02     1036.62     27.93 o
   1   3  10      689.72      691.58     21.27 o
   2   3  10       53.78       51.15     12.23 o
   3   3  10       21.69       50.93     11.71 o
   4   3  10       98.67       98.88     14.58 o
   5   3  10     1100.44     1090.59     35.13 o
   6   3  10     1151.24     1072.41     72.55 o
   7   3  10      277.82      278.31     18.48 o
   8   3  10      296.79      296.51     19.91 o
   9   3  10      147.85      119.66     24.57 o
  -9   4  10      610.60      656.39     27.85 o
  -8   4  10      334.85      280.41     17.50 o
  -7   4  10      490.31      490.80     21.56 o
  -6   4  10       68.61       61.15      9.65 o
  -5   4  10      305.23      283.13     13.41 o
  -4   4  10      389.53      385.35     13.60 o
  -3   4  10     1705.98     1698.04     36.79 o
  -2   4  10      250.53      299.08     14.06 o
  -1   4  10     1043.41     1085.94     29.49 o
   0   4  10     1407.84     1447.10     36.39 o
   1   4  10     1051.47     1053.53     29.28 o
   2   4  10      214.90      243.26     13.03 o
   3   4  10     1513.56     1582.26     60.89 o
   4   4  10      380.58      363.55     25.30 o
   5   4  10      262.53      260.09     39.50 o
   6   4  10       92.50       65.69     14.34 o
   7   4  10      492.45      509.72     32.58 o
   8   4  10      311.97      271.10     25.58 o
   9   4  10      668.04      729.33     57.23 o
  -9   5  10       30.23       20.89      9.73 o
  -8   5  10      260.43      233.47     17.22 o
  -7   5  10      946.57      910.16     31.04 o
  -6   5  10     1432.51     1440.80     40.24 o
  -5   5  10      461.24      476.52     20.10 o
  -4   5  10      361.61      377.60     15.13 o
  -3   5  10      500.91      522.33     17.32 o
  -2   5  10      247.49      278.21     20.57 o
  -1   5  10      229.13      235.37     14.39 o
   0   5  10      330.08      317.28     15.04 o
   1   5  10      288.15      296.26     14.36 o
   2   5  10      268.04      302.52     15.01 o
   3   5  10      484.69      464.64     22.54 o
   4   5  10      398.65      439.68     27.44 o
   5   5  10      402.41      390.51     28.16 o
   6   5  10     1444.89     1442.43     59.11 o
   7   5  10      990.16      923.03     45.50 o
   8   5  10      237.70      207.69     24.19 o
   9   5  10       36.89       28.77     15.26 o
  -8   6  10      382.46      331.96     20.10 o
  -7   6  10      316.28      313.02     18.76 o
  -6   6  10      300.49      268.99     17.14 o
  -5   6  10       70.33       71.24     10.40 o
  -4   6  10     1202.99     1190.75     34.07 o
  -3   6  10     1028.92     1027.86     26.91 o
  -2   6  10     1456.56     1448.35     37.16 o
  -1   6  10     1008.35     1053.62     29.88 o
   0   6  10        0.72        1.20      8.51 o
   1   6  10      970.62      971.07     29.50 o
   2   6  10     1355.34     1355.92     37.27 o
   3   6  10      978.86      993.34     35.73 o
   4   6  10     1202.49     1170.44     71.13 o
   5   6  10       45.57       55.93     14.82 o
   6   6  10      338.69      309.38     26.32 o
   7   6  10      332.38      339.66     28.67 o
   8   6  10      387.73      329.10     29.14 o
  -8   7  10       82.04       85.49     12.86 o
  -7   7  10      332.45      306.08     19.37 o
  -6   7  10      984.05      938.26     31.91 o
  -5   7  10      521.42      528.06     22.72 o
  -4   7  10      251.71      264.47     16.16 o
  -3   7  10       73.80       64.02      9.48 o
  -2   7  10      755.90      769.78     25.53 o
  -1   7  10     2527.98     2635.55     61.03 o
   0   7  10     1930.62     1934.10     48.15 o
   1   7  10     2571.93     2622.49     61.25 o
   2   7  10      809.76      798.30     26.60 o
   3   7  10       82.12       64.66     11.20 o
   4   7  10      307.77      318.56     36.32 o
   5   7  10      663.23      604.34     35.14 o
   6   7  10      955.07      898.85     46.42 o
   7   7  10      345.25      325.56     28.58 o
   8   7  10       83.81       80.65     19.56 o
  -7   8  10      363.27      366.17     21.30 o
  -6   8  10      127.29       93.28     12.90 o
  -5   8  10      280.79      285.41     17.87 o
  -4   8  10      443.21      459.82     21.30 o
  -3   8  10      494.76      512.77     31.88 o
  -2   8  10      242.77      267.60     15.29 o
  -1   8  10       86.80      101.88     10.92 o
   0   8  10      876.65      856.91     28.28 o
   1   8  10      130.94      152.37     12.37 o
   2   8  10      203.01      199.75     14.11 o
   3   8  10      511.70      534.89     26.06 o
   4   8  10      443.47      466.85     31.93 o
   5   8  10      261.42      280.91     25.86 o
   6   8  10      149.98      122.31     19.66 o
   7   8  10      348.44      374.61     31.49 o
   8   8  10      213.64      176.61     36.98 o
  -7   9  10      305.10      297.39     20.09 o
  -6   9  10      412.54      429.55     39.14 o
  -5   9  10      353.13      375.34     20.57 o
  -4   9  10       54.92       48.99     10.48 o
  -3   9  10      134.44      124.69     19.13 o
  -2   9  10      378.52      437.37     24.11 o
  -1   9  10     1018.50     1115.44     33.06 o
   0   9  10        2.55       14.26      7.78 o
   1   9  10      895.43      944.26     31.90 o
   2   9  10      424.00      453.97     21.02 o
   3   9  10      149.14      123.37     19.02 o
   4   9  10       30.84       23.31     13.44 o
   5   9  10      417.76      409.19     31.38 o
   6   9  10      386.08      391.37     32.02 o
   7   9  10      319.45      291.67     28.88 o
  -6  10  10       46.97       57.67     12.50 o
  -5  10  10       99.96       88.13     13.63 o
  -4  10  10     1111.08     1093.28     42.40 o
  -3  10  10      181.56      196.96     22.38 o
  -2  10  10      416.90      484.40     32.06 o
  -1  10  10      321.28      347.94     18.81 o
   0  10  10     1327.93     1328.00     39.11 o
   1  10  10      349.83      344.95     19.15 o
   2  10  10      381.00      385.78     20.46 o
   3  10  10      202.20      183.36     15.52 o
   4  10  10     1102.30     1092.94     52.85 o
   5  10  10       93.60      105.28     20.34 o
   6  10  10       44.67       66.31     19.60 o
  -5  11  10      981.59     1024.23     36.27 o
  -4  11  10      254.86      256.23     21.63 o
  -3  11  10        4.28        0.57     12.84 o
  -2  11  10      124.61      136.56     20.71 o
  -1  11  10      289.27      304.49     27.17 o
   0  11  10     1083.84     1035.10     34.36 o
   1  11  10      311.98      337.60     19.45 o
   2  11  10      126.03      135.39     14.45 o
   3  11  10        5.37       13.75      9.74 o
   4  11  10      271.24      286.43     28.25 o
   5  11  10     1009.08     1014.47     52.91 o
  -3  12  10      196.97      228.25     26.26 o
  -2  12  10      316.24      286.61     28.24 o
  -1  12  10      102.65       83.67     18.84 o
   0  12  10       56.33       32.51     12.88 o
   1  12  10      110.87       93.98     13.26 o
   2  12  10      345.12      392.51     21.63 o
   3  12  10      193.28      188.47     16.63 o
   4  12  10      237.51      249.49     27.61 o
  -1  13  10      354.93      408.78     32.35 o
   0  13  10       28.41       37.31     15.77 o
   1  13  10      328.35      366.24     21.89 o
   2  13  10       50.38       49.54     16.13 o
   1   0  11      186.64      224.25      9.49 o
   2   0  11      782.70      781.34     19.89 o
   3   0  11       24.40       18.46      4.60 o
   4   0  11     4012.99     3852.81     72.23 o
   5   0  11      335.01      320.67     15.74 o
   6   0  11        0.10        1.82      5.99 o
   7   0  11      227.57      224.01     14.64 o
   8   0  11      643.82      686.17     36.42 o
   9   0  11       48.38       46.59     14.94 o
  -9   1  11       44.13       14.77     13.38 o
  -8   1  11       74.92       54.58     12.04 o
  -7   1  11      714.06      675.61     24.42 o
  -6   1  11      546.36      532.87     17.21 o
  -5   1  11     2603.87     2653.59     48.23 o
  -4   1  11      225.68      198.30     13.83 o
  -3   1  11      677.72      701.73     17.62 o
  -2   1  11      227.84      224.60     10.44 o
  -1   1  11     1347.37     1298.17     32.94 o
   0   1  11      110.33      101.39      6.67 o
   1   1  11     1433.11     1353.84     32.64 o
   2   1  11      227.27      226.43     11.26 o
   3   1  11      683.25      688.89     25.58 o
   4   1  11      246.61      240.40     15.34 o
   5   1  11     2378.15     2457.61     68.38 o
   6   1  11      587.80      571.82     25.20 o
   7   1  11      595.12      581.88     27.27 o
   8   1  11       56.60       47.92     18.31 o
   9   1  11       42.53       42.17     19.67 o
  -9   2  11      103.50      114.13     13.32 o
  -8   2  11      922.63      852.76     29.96 o
  -7   2  11      122.19      113.32     11.92 o
  -6   2  11      195.89      192.55     11.91 o
  -5   2  11      866.62      842.96     21.74 o
  -4   2  11     2054.84     2036.23     39.96 o
  -3   2  11      215.49      216.50     10.90 o
  -2   2  11     2044.14     1964.35     40.60 o
  -1   2  11      100.23      108.40      8.76 o
   0   2  11       16.08       13.71      5.97 o
   1   2  11       76.59       70.21      7.67 o
   2   2  11     2049.40     1952.87     53.77 o
   3   2  11      230.81      213.08     18.81 o
   4   2  11     2029.08     1963.95     71.36 o
   5   2  11      902.58      914.65     41.71 o
   6   2  11      190.61      193.77     15.13 o
   7   2  11      130.37      130.80     14.14 o
   8   2  11      790.77      828.49     40.78 o
   9   2  11       99.67       85.71     23.71 o
  -9   3  11       44.34       55.37     12.51 o
  -8   3  11      136.32      134.42     13.63 o
  -7   3  11      972.38      947.16     33.84 o
  -6   3  11      183.37      231.14     14.62 o
  -5   3  11      847.20      847.68     22.15 o
  -4   3  11      164.20      165.18      9.56 o
  -3   3  11       95.48       88.01      7.28 o
  -2   3  11      110.42      124.77     11.28 o
  -1   3  11     2782.58     2764.25     62.28 o
   0   3  11      918.67      923.35     26.58 o
   1   3  11     3008.29     2928.86     62.87 o
   2   3  11      138.60      141.49     18.39 o
   3   3  11       87.93       89.11     14.29 o
   4   3  11      135.44      160.13     18.77 o
   5   3  11      883.62      917.47     42.55 o
   6   3  11      156.65      166.42     19.87 o
   7   3  11      907.06      874.05     44.26 o
   8   3  11      137.21      131.52     26.59 o
  -9   4  11      307.66      304.47     22.97 o
  -8   4  11      903.10      849.10     30.76 o
  -7   4  11      164.69      187.42     14.66 o
  -6   4  11      524.91      475.60     20.78 o
  -5   4  11       98.90      103.80      9.65 o
  -4   4  11      445.54      446.15     15.08 o
  -3   4  11      174.39      187.84      9.96 o
  -2   4  11     1959.18     1879.34     44.22 o
  -1   4  11     1002.85     1008.17     28.31 o
   0   4  11      176.17      215.19     12.44 o
   1   4  11      907.64      900.12     27.58 o
   2   4  11     1785.54     1708.70     43.77 o
   3   4  11      193.32      191.10     19.59 o
   4   4  11      426.08      425.72     36.20 o
   5   4  11      105.83      103.24     16.46 o
   6   4  11      505.00      474.72     31.35 o
   7   4  11      138.14      153.16     20.29 o
   8   4  11      842.51      801.78     43.72 o
   9   4  11      271.04      260.76     35.77 o
  -8   5  11      268.43      250.10     18.02 o
  -7   5  11     1080.36     1116.44     35.47 o
  -6   5  11      828.82      766.47     28.09 o
  -5   5  11      811.98      771.04     26.58 o
  -4   5  11      252.01      226.83     11.32 o
  -3   5  11      216.17      228.46     12.25 o
  -2   5  11      428.18      366.20     16.95 o
  -1   5  11     1072.08     1051.47     30.81 o
   0   5  11      816.97      786.73     25.10 o
   1   5  11     1146.55     1118.55     31.37 o
   2   5  11      469.91      431.18     20.58 o
   3   5  11      214.58      222.13     34.78 o
   4   5  11      316.58      283.01     23.43 o
   5   5  11      725.71      721.52     38.88 o
   6   5  11      967.96      917.39     44.37 o
   7   5  11     1025.64     1023.37     50.56 o
   8   5  11      242.39      236.40     25.95 o
  -8   6  11      395.76      414.43     22.70 o
  -7   6  11      105.89      104.48     13.50 o
  -6   6  11      171.15      154.62     14.23 o
  -5   6  11      248.47      242.60     15.94 o
  -4   6  11      735.78      659.95     22.22 o
  -3   6  11      440.88      459.20     17.57 o
  -2   6  11      885.79      880.19     27.53 o
  -1   6  11      207.32      199.72     13.07 o
   0   6  11      392.25      373.14     17.41 o
   1   6  11      243.65      235.68     14.15 o
   2   6  11      796.73      801.54     27.11 o
   3   6  11      501.01      522.45     24.58 o
   4   6  11      633.59      605.48     35.30 o
   5   6  11      277.61      264.38     24.04 o
   6   6  11      157.77      148.13     20.15 o
   7   6  11      102.40       99.39     19.64 o
   8   6  11      370.03      473.43     34.64 o
  -8   7  11      193.06      187.98     24.78 o
  -7   7  11      298.11      295.20     19.00 o
  -6   7  11      836.45      802.71     29.69 o
  -5   7  11      927.41      856.69     29.86 o
  -4   7  11      122.15      135.01     12.81 o
  -3   7  11      216.85      231.87     13.04 o
  -2   7  11      174.18      186.03     13.40 o
  -1   7  11      300.15      316.29     16.66 o
   0   7  11     1933.90     1895.40     48.19 o
   1   7  11      317.85      342.66     17.61 o
   2   7  11      166.40      164.69     13.01 o
   3   7  11      222.48      236.77     17.85 o
   4   7  11      145.79      148.42     19.58 o
   5   7  11      814.38      763.09     42.18 o
   6   7  11      844.06      822.30     44.50 o
   7   7  11      306.71      283.73     32.08 o
   8   7  11      167.18      164.07     23.99 o
  -7   8  11      203.79      180.47     20.48 o
  -6   8  11       82.45       71.79     12.49 o
  -5   8  11      361.56      358.43     20.08 o
  -4   8  11      660.57      580.93     24.14 o
  -3   8  11      865.54      932.13     43.57 o
  -2   8  11      302.48      350.88     17.89 o
  -1   8  11      386.54      376.28     18.81 o
   0   8  11        5.84       11.03      7.53 o
   1   8  11      418.18      431.01     19.99 o
   2   8  11      304.53      305.11     17.65 o
   3   8  11      795.58      806.25     34.12 o
   4   8  11      559.51      497.04     33.34 o
   5   8  11      372.77      348.48     29.41 o
   6   8  11       78.77       81.74     18.64 o
   7   8  11      182.62      194.33     24.64 o
  -6   9  11      661.83      686.56     28.86 o
  -5   9  11      366.76      393.58     21.74 o
  -4   9  11      473.90      507.66     23.43 o
  -3   9  11      192.67      194.90     36.62 o
  -2   9  11      725.26      776.60     33.74 o
  -1   9  11       95.10       90.27     11.53 o
   0   9  11      133.35      139.57     13.17 o
   1   9  11       64.86       76.93     11.30 o
   2   9  11      823.08      822.84     29.40 o
   3   9  11      176.75      184.09     17.55 o
   4   9  11      458.04      510.45     35.23 o
   5   9  11      361.83      353.79     30.34 o
   6   9  11      682.27      660.79     53.09 o
  -5  10  11      186.94      170.48     16.18 o
  -4  10  11      197.20      231.79     20.48 o
  -3  10  11     1143.29     1158.88     54.59 o
  -2  10  11      107.23      127.39     20.67 o
  -1  10  11       40.01       33.13      9.80 o
   0  10  11       29.57       31.92      9.83 o
   1  10  11       61.33       49.60     15.59 o
   2  10  11      100.44      123.95     14.78 o
   3  10  11     1234.67     1235.26     38.82 o
   4  10  11      184.43      165.32     23.86 o
   5  10  11      201.08      172.05     23.89 o
  -4  11  11       91.59       80.30     15.34 o
  -3  11  11        5.46        2.51     14.72 o
  -2  11  11      337.59      362.90     40.43 o
  -1  11  11      114.37       71.76     17.86 o
   0  11  11      299.65      338.94     22.00 o
   1  11  11       92.09      101.98     13.17 o
   2  11  11      356.08      396.20     21.76 o
   3  11  11        3.94       -5.19      8.83 o
   4  11  11      127.46      126.10     21.20 o
  -2  12  11       40.51       41.81     23.73 o
  -1  12  11      255.59      274.59     27.86 o
   0  12  11       24.37       23.81     11.95 o
   1  12  11      311.01      342.04     23.32 o
   2  12  11       38.20       40.38     11.71 o
   3  12  11      705.48      746.21     45.04 o
   0   0  12        1.88        5.65      7.06 o
   1   0  12      417.51      385.38     18.21 o
   2   0  12        6.43       -1.47      4.97 o
   3   0  12     1216.52     1189.58     51.17 o
   4   0  12       78.32       97.54     15.28 o
   5   0  12        5.77       -1.61      7.39 o
   6   0  12       76.37       78.79     12.05 o
   7   0  12       27.35       32.09     12.32 o
   8   0  12       37.76        2.62     15.44 o
   9   0  12      412.22      460.62     42.73 o
  -9   1  12       66.53       40.30     15.41 o
  -8   1  12      211.09      219.22     22.20 o
  -7   1  12       26.28       35.70     14.43 o
  -6   1  12      609.91      680.66     22.47 o
  -5   1  12      436.53      446.62     16.79 o
  -4   1  12     1920.58     1857.48     40.48 o
  -3   1  12      924.09      878.99     26.14 o
  -2   1  12      935.54      861.48     45.61 o
  -1   1  12       54.93       46.77      7.03 o
   0   1  12     2018.71     1931.76     44.87 o
   1   1  12       66.53       70.41      9.41 o
   2   1  12     1026.22      981.30     41.60 o
   3   1  12      920.64      809.49     39.07 o
   4   1  12     2026.54     1875.52     68.30 o
   5   1  12      430.73      439.01     30.90 o
   6   1  12      733.91      825.43     31.20 o
   7   1  12       34.82       32.87     10.76 o
   8   1  12      197.61      226.91     29.81 o
   9   1  12       66.08       33.80     19.42 o
  -9   2  12      785.85      850.11     44.32 o
  -8   2  12      124.24      125.82     15.73 o
  -7   2  12      169.28      156.86     15.36 o
  -6   2  12      299.92      298.19     14.77 o
  -5   2  12       44.84       52.00      7.20 o
  -4   2  12       28.14       33.10      6.50 o
  -3   2  12     3456.82     3412.19     64.80 o
  -2   2  12        8.25       14.03      5.47 o
  -1   2  12     2279.40     2176.14     48.86 o
   0   2  12      114.53       92.92     15.06 o
   1   2  12     2079.90     1969.42     48.00 o
   2   2  12        4.57       12.97      9.76 o
   3   2  12     3419.01     3138.68    105.92 o
   4   2  12       16.16       21.46     11.55 o
   5   2  12       37.60       53.84     14.08 o
   6   2  12      296.70      298.10     24.90 o
   7   2  12      120.85      140.30     20.15 o
   8   2  12      116.04      114.46     25.37 o
  -8   3  12       42.81       60.23     11.57 o
  -7   3  12       69.84       98.79     12.16 o
  -6   3  12     1253.03     1281.02     36.77 o
  -5   3  12      447.60      414.78     16.46 o
  -4   3  12      688.07      657.19     18.84 o
  -3   3  12       11.19       13.25      5.43 o
  -2   3  12      315.22      282.56     21.38 o
  -1   3  12       26.01       23.14      7.11 o
   0   3  12     4908.28     4671.30     96.93 o
   1   3  12       45.82       53.07      8.09 o
   2   3  12      232.27      224.29     15.60 o
   3   3  12       11.75        6.89      9.74 o
   4   3  12      681.73      676.65     35.94 o
   5   3  12      510.09      433.12     29.65 o
   6   3  12     1152.35     1247.51     55.57 o
   7   3  12       72.98       98.35     18.16 o
   8   3  12       38.88       55.83     17.14 o
  -8   4  12      132.56      188.17     16.01 o
  -7   4  12      441.99      435.86     24.14 o
  -6   4  12       10.67        9.12      7.89 o
  -5   4  12      379.93      416.70     17.17 o
  -4   4  12      180.92      190.34     12.70 o
  -3   4  12     1791.25     1797.92     35.85 o
  -2   4  12      377.04      348.70     16.43 o
  -1   4  12      837.81      815.52     26.01 o
   0   4  12      102.33       83.09      9.43 o
   1   4  12      848.98      811.78     25.82 o
   2   4  12      362.59      329.82     41.59 o
   3   4  12     1560.26     1501.71     63.71 o
   4   4  12      197.06      225.56     22.20 o
   5   4  12      367.29      411.59     29.15 o
   6   4  12       10.28        3.64     11.16 o
   7   4  12      370.55      346.45     54.96 o
   8   4  12      118.94      124.24     21.20 o
  -8   5  12      211.46      214.14     17.42 o
  -7   5  12      135.84      158.97     18.52 o
  -6   5  12      397.90      415.22     20.66 o
  -5   5  12      258.45      255.66     16.15 o
  -4   5  12      460.68      438.05     15.87 o
  -3   5  12      438.90      438.27     17.14 o
  -2   5  12      690.58      711.04     24.91 o
  -1   5  12      368.01      344.19     16.99 o
   0   5  12     1773.85     1741.74     44.36 o
   1   5  12      394.27      384.45     17.63 o
   2   5  12      758.23      752.02     25.53 o
   3   5  12      434.22      408.70     36.12 o
   4   5  12      467.14      429.87     29.51 o
   5   5  12      279.84      266.33     24.47 o
   6   5  12      410.96      449.75     49.56 o
   7   5  12      127.07      144.83     30.29 o
   8   5  12      172.58      172.15     23.50 o
  -7   6  12      178.58      179.45     15.69 o
  -6   6  12      148.32      141.20     14.06 o
  -5   6  12       19.42       28.15      9.48 o
  -4   6  12        1.01        0.53      6.66 o
  -3   6  12     1114.59     1096.62     29.27 o
  -2   6  12      556.60      535.43     21.84 o
  -1   6  12      541.28      515.67     21.48 o
   0   6  12       54.13       50.71      9.05 o
   1   6  12      599.98      564.63     33.08 o
   2   6  12      543.01      526.10     22.54 o
   3   6  12     1046.96     1005.80     38.20 o
   4   6  12        9.70       11.94     11.81 o
   5   6  12       25.45       37.72     13.61 o
   6   6  12      142.78      177.17     22.42 o
   7   6  12      175.17      215.68     37.30 o
  -7   7  12      203.68      229.78     17.34 o
  -6   7  12      413.70      415.02     21.92 o
  -5   7  12      269.19      257.09     21.70 o
  -4   7  12      207.18      199.18     15.11 o
  -3   7  12      155.81      154.53     13.51 o
  -2   7  12       23.19       35.48      9.04 o
  -1   7  12      242.03      244.30     15.62 o
   0   7  12      880.43      839.17     42.91 o
   1   7  12      347.62      341.54     26.28 o
   2   7  12       39.11       56.16     10.08 o
   3   7  12      151.45      150.17     15.65 o
   4   7  12      153.68      110.34     19.20 o
   5   7  12      360.23      312.36     27.47 o
   6   7  12      406.27      394.34     39.60 o
   7   7  12      210.46      243.48     26.79 o
  -6   8  12       26.44       18.64     10.36 o
  -5   8  12       77.88       71.83     12.15 o
  -4   8  12      230.15      241.17     17.07 o
  -3   8  12      452.54      444.28     30.64 o
  -2   8  12     1669.49     1656.99     45.12 o
  -1   8  12      225.68      221.87     15.74 o
   0   8  12      355.94      360.95     19.96 o
   1   8  12      253.79      266.29     16.67 o
   2   8  12     1683.32     1642.57     78.18 o
   3   8  12      378.13      383.82     23.83 o
   4   8  12      230.96      256.19     25.59 o
   5   8  12       75.43       66.13     20.25 o
   6   8  12       27.44       24.81     14.16 o
  -6   9  12      327.44      310.05     30.45 o
  -5   9  12      268.87      261.32     18.81 o
  -4   9  12      123.44      119.47     14.30 o
  -3   9  12       16.33       13.08     25.30 o
  -2   9  12       39.74       54.62     13.43 o
  -1   9  12     1469.06     1362.90     40.19 o
   0   9  12     1922.97     1859.56     50.09 o
   1   9  12     1392.45     1288.39     39.56 o
   2   9  12       47.62       54.95     11.11 o
   3   9  12       17.58       16.64     10.57 o
   4   9  12      131.69      120.38     20.16 o
   5   9  12      272.39      289.71     28.27 o
  -5  10  12      112.95      151.34     23.13 o
  -4  10  12      634.63      661.48     27.56 o
  -3  10  12       27.16       34.57     17.68 o
  -2  10  12      755.02      734.74     41.64 o
  -1  10  12      324.61      317.51     19.29 o
   0  10  12      197.54      178.14     15.65 o
   1  10  12      333.28      312.94     19.42 o
   2  10  12      774.19      768.90     29.71 o
   3  10  12       47.75       61.71     14.14 o
   4  10  12      552.05      605.61     40.06 o
  -3  11  12       50.51       44.23     17.31 o
  -2  11  12        6.52      -14.14     12.27 o
  -1  11  12     1100.68     1074.56     67.62 o
   0  11  12      144.37      143.10     15.08 o
   1  11  12     1168.05     1168.48     38.45 o
   2  11  12        4.51       -0.63      9.26 o
   3  11  12       50.35       42.10     13.37 o
   0  12  12       97.18      109.52     31.02 o
   1  12  12       21.31       12.45     14.08 o
   2  12  12      543.66      513.55     36.87 o
   1   0  13        7.18        6.34      9.13 o
   2   0  13     2992.54     2838.58     94.05 o
   3   0  13     1010.41      983.01     44.40 o
   4   0  13     3482.37     3407.29    110.72 o
   5   0  13        1.01        8.14     11.19 o
   6   0  13       31.42       40.17     14.42 o
   7   0  13        5.18       12.66     10.98 o
   8   0  13      437.45      409.27     40.00 o
  -8   1  13        8.14       -2.17     15.29 o
  -7   1  13      622.53      651.21     48.63 o
  -6   1  13       94.27      108.57     13.79 o
  -5   1  13     1890.35     1858.00     64.82 o
  -4   1  13      936.96      965.92     34.58 o
  -3   1  13      343.30      357.47     25.40 o
  -2   1  13       24.33       16.25      6.61 o
  -1   1  13     4964.01     4712.86    114.33 o
   0   1  13       13.96       14.41      7.57 o
   1   1  13     4982.27     4803.84    114.72 o
   2   1  13       29.89       24.59     10.99 o
   3   1  13      346.82      368.10     40.74 o
   4   1  13      890.52      940.69     44.71 o
   5   1  13     1986.94     2030.99     75.67 o
   6   1  13      102.31      113.23     18.46 o
   7   1  13      547.58      628.46     38.02 o
  -8   2  13      246.67      303.79     35.87 o
  -7   2  13       67.97       66.39     20.68 o
  -6   2  13        9.43       28.36      9.81 o
  -5   2  13       33.42       31.15     11.62 o
  -4   2  13     1219.47     1212.62     34.65 o
  -3   2  13       29.67       23.36      7.48 o
  -2   2  13      948.37      923.08     32.63 o
  -1   2  13      333.57      307.13     29.49 o
   0   2  13        5.71        6.56      7.50 o
   1   2  13      339.53      326.33     24.04 o
   2   2  13      884.72      823.77     41.03 o
   3   2  13       34.17       56.47     13.76 o
   4   2  13     1195.73     1196.54     52.43 o
   5   2  13       41.47       35.50     13.92 o
   6   2  13        7.63        0.20     11.98 o
   7   2  13       68.54       78.97     17.82 o
   8   2  13      250.75      347.83     41.21 o
  -8   3  13        2.68       10.17     10.52 o
  -7   3  13      253.69      280.91     31.87 o
  -6   3  13      222.57      206.79     17.10 o
  -5   3  13     1106.84     1121.69     30.05 o
  -4   3  13      235.52      207.14     11.33 o
  -3   3  13      135.76      125.79      9.01 o
  -2   3  13      111.61      110.62     10.62 o
  -1   3  13     1132.10     1116.19     32.42 o
   0   3  13      913.24      875.99     27.16 o
   1   3  13     1216.20     1197.89     33.07 o
   2   3  13      129.65      121.33     13.06 o
   3   3  13      134.23      117.92     17.78 o
   4   3  13      263.13      240.47     23.01 o
   5   3  13     1127.26     1110.76     54.91 o
   6   3  13      244.83      235.17     24.38 o
   7   3  13      219.39      326.05     28.79 o
   8   3  13        2.52        8.09     13.95 o
  -8   4  13      688.89      747.09     34.78 o
  -7   4  13      369.23      375.38     20.43 o
  -6   4  13        4.81       -5.07      7.49 o
  -5   4  13        0.06        1.89      6.96 o
  -4   4  13      874.53      903.46     23.76 o
  -3   4  13       18.67       20.33      7.76 o
  -2   4  13     1611.79     1554.35     35.74 o
  -1   4  13      347.68      311.18     16.37 o
   0   4  13      225.48      219.73     13.90 o
   1   4  13      387.51      371.71     17.13 o
   2   4  13     1468.85     1369.02     46.06 o
   3   4  13       23.72       16.91     11.83 o
   4   4  13      857.86      869.33     53.40 o
   5   4  13        1.97       11.87     13.16 o
   6   4  13        6.77       17.92     13.62 o
   7   4  13      343.19      364.51     34.33 o
   8   4  13      684.59      825.24     45.84 o
  -7   5  13      310.64      324.15     19.54 o
  -6   5  13      399.82      375.29     20.34 o
  -5   5  13      631.67      656.78     25.54 o
  -4   5  13      135.95      127.40      9.98 o
  -3   5  13      117.02      116.88     10.37 o
  -2   5  13        3.59        9.28      6.69 o
  -1   5  13      427.37      434.82     19.14 o
   0   5  13       26.09       19.54      7.78 o
   1   5  13      385.99      360.56     17.90 o
   2   5  13        4.88       10.60      7.55 o
   3   5  13      110.91      104.14     17.79 o
   4   5  13      157.44      129.77     19.55 o
   5   5  13      663.71      695.34     40.31 o
   6   5  13      384.16      404.12     32.13 o
   7   5  13      325.25      362.64     30.75 o
  -7   6  13      230.70      196.40     16.71 o
  -6   6  13       24.10       32.17     10.56 o
  -5   6  13      137.73      170.29     14.79 o
  -4   6  13      282.02      306.91     17.84 o
  -3   6  13     1006.03     1013.61     28.75 o
  -2   6  13      797.71      754.08     26.73 o
  -1   6  13      429.83      396.34     19.23 o
   0   6  13        2.43       -2.81      6.72 o
   1   6  13      415.02      369.15     18.77 o
   2   6  13      776.87      733.27     26.88 o
   3   6  13     1026.40     1000.50     38.37 o
   4   6  13      260.86      264.81     25.69 o
   5   6  13      114.49       96.62     19.45 o
   6   6  13       21.75        9.89     13.20 o
   7   6  13      241.93      236.73     26.63 o
  -6   7  13      416.13      400.63     22.40 o
  -5   7  13      748.83      672.86     27.73 o
  -4   7  13       17.55       12.81      8.83 o
  -3   7  13      178.61      189.42     14.94 o
  -2   7  13      159.57      155.97     13.91 o
  -1   7  13      358.06      337.74     18.60 o
   0   7  13     1034.37      954.87     31.50 o
   1   7  13      375.03      387.70     19.69 o
   2   7  13      147.84      157.73     14.07 o
   3   7  13      167.63      154.34     16.76 o
   4   7  13       36.99       14.68     13.69 o
   5   7  13      785.47      756.05     43.71 o
   6   7  13      466.83      465.59     40.36 o
  -6   8  13       66.22       69.82     14.86 o
  -5   8  13      111.09      113.52     13.94 o
  -4   8  13       32.75       28.89     10.66 o
  -3   8  13      628.23      645.64     30.59 o
  -2   8  13      106.16      106.67     12.73 o
  -1   8  13      328.55      320.05     18.80 o
   0   8  13      325.29      301.13     18.47 o
   1   8  13      377.60      371.20     19.80 o
   2   8  13      165.29      179.15     14.94 o
   3   8  13      547.07      574.11     29.67 o
   4   8  13       20.18       20.96     13.83 o
   5   8  13      129.35      141.07     25.10 o
  -5   9  13       98.90      119.42     14.96 o
  -4   9  13      119.36      113.01     14.10 o
  -3   9  13       48.45       74.65     15.33 o
  -2   9  13      501.56      480.91     27.74 o
  -1   9  13       70.23       66.81     11.79 o
   0   9  13      215.13      208.31     16.07 o
   1   9  13      101.30      101.94     13.07 o
   2   9  13      491.39      507.07     24.02 o
   3   9  13       47.16       53.52     13.39 o
   4   9  13       91.25       56.40     16.88 o
  -4  10  13       58.47       80.10     15.58 o
  -3  10  13     1242.55     1316.97     59.02 o
  -2  10  13       71.25       62.91     18.65 o
  -1  10  13       46.72       75.50     15.06 o
   0  10  13      167.18      155.46     15.29 o
   1  10  13       75.69       76.04     12.68 o
   2  10  13      104.58      114.30     15.65 o
   3  10  13     1199.45     1126.36     67.47 o
  -2  11  13      114.38      155.37     34.76 o
  -1  11  13      204.16      202.18     24.78 o
   0  11  13      456.45      411.54     22.96 o
   1  11  13      214.43      223.90     17.87 o
   2  11  13      125.82       87.30     15.83 o
   0   0  14       12.40        9.33     14.63 o
   1   0  14      725.37      673.89     36.07 o
   2   0  14       36.27       34.72     13.12 o
   3   0  14     1978.20     1893.24     71.47 o
   4   0  14       11.61        0.04     11.17 o
   5   0  14      108.78      142.98     20.03 o
   6   0  14       50.48       62.76     17.02 o
   7   0  14       55.81       40.91     19.93 o
  -6   1  14      540.83      654.45     37.86 o
  -5   1  14      233.95      258.89     24.43 o
  -4   1  14     1046.31     1015.11     58.72 o
  -3   1  14      332.09      277.70     24.28 o
  -2   1  14      850.46      782.17     47.47 o
  -1   1  14       71.73       78.14     14.79 o
   0   1  14     2778.76     2585.28     88.96 o
   1   1  14       59.69       59.06     14.12 o
   2   1  14      900.61      841.47     41.36 o
   3   1  14      382.49      368.12     38.14 o
   4   1  14     1076.09     1035.13     48.44 o
   5   1  14      270.99      260.18     24.77 o
   6   1  14      427.34      544.78     36.65 o
   7   1  14        2.10       -9.46     11.91 o
  -7   2  14      207.77      240.53     31.48 o
  -6   2  14       45.14       63.26     14.92 o
  -5   2  14      366.23      380.54     22.09 o
  -4   2  14       20.04       38.75     10.53 o
  -3   2  14     1929.11     1848.16     54.81 o
  -2   2  14      124.42      123.81     16.82 o
  -1   2  14      610.34      546.20     24.76 o
   0   2  14        0.55       -4.53      7.10 o
   1   2  14      619.70      539.05     25.06 o
   2   2  14      137.61      152.96     18.96 o
   3   2  14     2009.52     1847.05     71.11 o
   4   2  14       28.25       32.31     15.71 o
   5   2  14      341.90      370.29     28.96 o
   6   2  14       57.68       64.46     17.58 o
   7   2  14      163.54      202.03     24.48 o
  -7   3  14      280.57      289.21     35.21 o
  -6   3  14     1062.38     1086.81     67.50 o
  -5   3  14      271.14      244.05     16.09 o
  -4   3  14      250.06      244.48     16.21 o
  -3   3  14       98.13      108.65     14.05 o
  -2   3  14      586.47      560.98     26.13 o
  -1   3  14      300.84      315.69     19.47 o
   0   3  14     2662.55     2604.82     71.32 o
   1   3  14      363.58      363.67     20.77 o
   2   3  14      618.40      633.39     27.52 o
   3   3  14      121.19      108.45     17.65 o
   4   3  14      285.64      291.83     26.11 o
   5   3  14      260.34      220.27     24.20 o
   6   3  14     1098.99     1154.46     54.46 o
   7   3  14      264.13      316.49     28.90 o
  -7   4  14      275.75      266.05     20.91 o
  -6   4  14      154.88      159.60     16.66 o
  -5   4  14       66.83       81.79     11.67 o
  -4   4  14       17.34       10.22      7.19 o
  -3   4  14      787.16      802.97     22.44 o
  -2   4  14      155.56      138.74     12.46 o
  -1   4  14      517.83      476.92     20.37 o
   0   4  14      222.34      230.05     15.60 o
   1   4  14      513.53      447.06     20.01 o
   2   4  14      156.22      136.89     14.80 o
   3   4  14      843.55      829.11     44.57 o
   4   4  14        5.30       -3.47     10.87 o
   5   4  14      100.10      121.74     20.23 o
   6   4  14      174.14      198.94     24.09 o
   7   4  14      244.00      274.04     41.72 o
  -7   5  14       46.13       41.15     13.07 o
  -6   5  14      328.31      376.12     23.42 o
  -5   5  14      198.82      233.87     16.53 o
  -4   5  14      942.44      987.30     28.64 o
  -3   5  14       56.41       58.57      8.37 o
  -2   5  14       12.87       -2.86      7.20 o
  -1   5  14       98.82       97.47     11.40 o
   0   5  14      828.67      842.41     28.56 o
   1   5  14      109.46       85.70     10.94 o
   2   5  14        2.16        1.94      8.45 o
   3   5  14       61.76       53.99     15.48 o
   4   5  14      916.73      914.07     48.05 o
   5   5  14      240.19      252.87     26.64 o
   6   5  14      364.17      399.86     33.12 o
   7   5  14       34.01       34.41     16.27 o
  -6   6  14       71.15       63.03     12.42 o
  -5   6  14       21.56       24.24     10.07 o
  -4   6  14       79.52       92.93     12.03 o
  -3   6  14      351.04      350.46     17.18 o
  -2   6  14      762.19      710.70     27.16 o
  -1   6  14       86.06       81.24     11.57 o
   0   6  14       18.98       16.65      8.44 o
   1   6  14      125.08      155.67     13.51 o
   2   6  14      769.14      747.92     27.72 o
   3   6  14      303.92      299.18     27.68 o
   4   6  14       92.06      132.00     27.42 o
   5   6  14       38.88       27.49     15.72 o
   6   6  14       78.03      112.42     21.01 o
  -6   7  14      262.29      267.91     22.57 o
  -5   7  14      398.06      405.36     21.99 o
  -4   7  14      176.79      201.33     16.03 o
  -3   7  14       16.19       34.55     10.62 o
  -2   7  14       97.45      120.09     13.11 o
  -1   7  14      537.56      493.10     22.76 o
   0   7  14      276.29      267.71     17.25 o
   1   7  14      557.06      535.08     23.69 o
   2   7  14       64.66       59.82     11.43 o
   3   7  14       10.03       11.33     10.27 o
   4   7  14      134.64      146.95     22.61 o
   5   7  14      332.24      333.75     31.13 o
  -5   8  14       74.17       76.13     13.08 o
  -4   8  14      357.36      351.95     20.83 o
  -3   8  14      223.28      249.94     20.66 o
  -2   8  14      818.95      818.63     30.42 o
  -1   8  14      194.42      198.80     15.97 o
   0   8  14       84.57       78.53     15.64 o
   1   8  14      198.74      200.77     16.05 o
   2   8  14      780.20      743.75     29.64 o
   3   8  14      157.16      146.21     30.24 o
   4   8  14      333.67      349.45     31.03 o
  -4   9  14       73.93       69.95     13.07 o
  -3   9  14      128.72      119.31     17.20 o
  -2   9  14        1.02       -4.13     10.86 o
  -1   9  14      706.62      696.04     28.65 o
   0   9  14     1397.98     1395.18     42.89 o
   1   9  14      773.58      728.07     29.23 o
   2   9  14        4.00        4.35      8.97 o
   3   9  14      126.54      118.82     16.94 o
  -3  10  14       89.37       90.33     24.74 o
  -2  10  14      595.18      602.71     39.32 o
  -1  10  14      126.31      122.30     17.17 o
   0  10  14      310.43      309.88     20.24 o
   1  10  14      114.22      127.89     14.75 o
   2  10  14      627.20      616.13     27.65 o
   1   0  15      319.55      252.03     23.27 o
   2   0  15      656.86      615.94     36.12 o
   3   0  15       39.75       30.54     14.05 o
   4   0  15      230.54      258.46     24.97 o
   5   0  15      975.04      999.82     59.98 o
   6   0  15        7.37        1.64     13.01 o
   7   0  15      256.99      268.22     39.80 o
  -6   1  15        0.41       -5.41     12.32 o
  -5   1  15      816.71      761.47     57.94 o
  -4   1  15      562.07      494.32     33.49 o
  -3   1  15       45.85       28.02     13.69 o
  -2   1  15       40.52       47.05     14.25 o
  -1   1  15     1241.91     1308.85     54.93 o
   0   1  15        2.99        6.17     10.75 o
   1   1  15     1217.21     1198.42     53.75 o
   2   1  15       58.50       42.21     15.74 o
   3   1  15       41.07       43.82     14.75 o
   4   1  15      557.49      543.04     35.19 o
   5   1  15     1026.75      976.51     48.03 o
   6   1  15        0.68       -0.29     14.14 o
   7   1  15      211.41      244.48     26.88 o
  -6   2  15       10.09       22.50     19.22 o
  -5   2  15       31.49       47.25     15.57 o
  -4   2  15      633.18      658.89     38.81 o
  -3   2  15       71.67       39.28     18.56 o
  -2   2  15     1153.39     1172.11     52.23 o
  -1   2  15      112.80      111.73     17.92 o
   0   2  15       36.60       41.16     13.69 o
   1   2  15      155.86      146.22     19.54 o
   2   2  15     1165.31     1138.40     54.89 o
   3   2  15       63.23       36.81     14.19 o
   4   2  15      745.76      721.94     40.39 o
   5   2  15       40.26       45.38     15.92 o
   6   2  15       13.71        8.04     14.14 o
   7   2  15       80.03       87.51     20.38 o
  -6   3  15      129.52      151.74     27.04 o
  -5   3  15      815.48      912.51     45.65 o
  -4   3  15       35.33       32.55     11.12 o
  -3   3  15      325.14      334.15     21.19 o
  -2   3  15       34.67       17.75     10.67 o
  -1   3  15      958.61      992.07     35.81 o
   0   3  15       29.00       40.71     11.06 o
   1   3  15      844.64      834.63     34.13 o
   2   3  15       40.62       30.46     14.15 o
   3   3  15      335.76      342.86     28.41 o
   4   3  15       50.66       59.82     16.39 o
   5   3  15      889.70      959.69     50.04 o
   6   3  15      130.66      143.97     22.69 o
  -6   4  15       62.45       66.44     22.65 o
  -5   4  15        0.74       -7.60     11.02 o
  -4   4  15      309.16      341.10     24.90 o
  -3   4  15      384.16      390.37     19.63 o
  -2   4  15      279.49      270.04     19.54 o
  -1   4  15      363.54      393.56     22.93 o
   0   4  15      528.41      555.73     27.27 o
   1   4  15      361.91      393.87     30.09 o
   2   4  15      272.01      259.89     24.87 o
   3   4  15      356.41      355.85     29.61 o
   4   4  15      351.34      371.12     30.88 o
   5   4  15        4.87       12.76     14.06 o
   6   4  15       60.15       36.89     16.20 o
  -6   5  15      481.98      458.06     32.69 o
  -5   5  15      923.56      961.76     47.88 o
  -4   5  15      151.97      162.36     16.85 o
  -3   5  15       35.15       60.52     10.74 o
  -2   5  15      129.34      118.57     14.90 o
  -1   5  15      381.98      397.13     20.02 o
   0   5  15      100.63       91.80     11.73 o
   1   5  15      399.05      420.82     20.22 o
   2   5  15      100.47       86.34     13.88 o
   3   5  15       31.55       32.55     15.42 o
   4   5  15      149.35      138.02     35.09 o
   5   5  15     1013.99     1069.08     53.53 o
   6   5  15      418.49      409.64     34.65 o
  -5   6  15        9.45       12.38     10.96 o
  -4   6  15      235.25      238.73     19.93 o
  -3   6  15      200.51      183.28     12.27 o
  -2   6  15      347.18      348.23     19.79 o
  -1   6  15      507.76      499.48     22.88 o
   0   6  15       78.39       76.62     11.60 o
   1   6  15      476.69      474.96     22.42 o
   2   6  15      408.20      413.89     42.58 o
   3   6  15      147.03      142.35     22.47 o
   4   6  15      259.55      259.43     27.53 o
   5   6  15       18.39       34.76     16.55 o
  -5   7  15      309.34      331.50     20.53 o
  -4   7  15      116.11      118.23     14.02 o
  -3   7  15      120.60      118.02     14.01 o
  -2   7  15      256.95      261.98     18.05 o
  -1   7  15      296.29      334.79     22.80 o
   0   7  15      215.45      217.61     16.39 o
   1   7  15      294.45      361.87     20.40 o
   2   7  15      286.62      281.23     21.61 o
   3   7  15       95.88       95.51     20.05 o
   4   7  15       87.79       71.16     19.76 o
  -4   8  15      155.18      176.68     16.75 o
  -3   8  15      515.64      518.93     28.54 o
  -2   8  15      270.76      260.22     18.52 o
  -1   8  15      195.80      184.20     16.31 o
   0   8  15       19.56       10.28      9.28 o
   1   8  15      200.08      201.59     18.65 o
   2   8  15      251.17      238.61     17.84 o
   3   8  15      449.41      438.39     27.25 o
  -2   9  15      205.37      169.16     19.33 o
  -1   9  15      306.72      280.60     19.85 o
   0   9  15      998.40      986.02     35.28 o
   1   9  15      364.86      386.61     21.96 o
   2   9  15      153.95      129.14     14.91 o
   0   0  16      151.02       87.27     24.31 o
   1   0  16      351.05      337.97     27.98 o
   2   0  16        1.02       -6.45     11.09 o
   3   0  16     1271.84     1218.01     56.34 o
   4   0  16       36.51       51.86     16.99 o
   5   0  16       28.41       38.53     16.18 o
   6   0  16       48.74       58.88     18.00 o
  -6   1  16      737.28      757.04     63.41 o
  -5   1  16       40.14       17.00     14.95 o
  -4   1  16      167.81      208.59     23.94 o
  -3   1  16      191.97      224.55     27.04 o
  -2   1  16      767.20      781.29     42.45 o
  -1   1  16       73.36       69.32     16.90 o
   0   1  16      742.02      743.10     41.23 o
   1   1  16       53.17       46.05     15.55 o
   2   1  16      708.96      680.30     40.84 o
   3   1  16      178.48      204.69     23.73 o
   4   1  16      213.68      259.49     53.70 o
   5   1  16       25.36       13.32     14.32 o
   6   1  16      721.19      758.50     45.42 o
  -6   2  16      176.61      209.86     35.56 o
  -5   2  16      403.55      362.39     46.69 o
  -4   2  16      181.81      186.78     23.34 o
  -3   2  16      247.69      229.30     24.47 o
  -2   2  16      287.95      262.37     25.80 o
  -1   2  16       89.76       91.74     18.10 o
   0   2  16      221.57      279.51     26.48 o
   1   2  16      140.52      140.35     20.49 o
   2   2  16      319.22      320.33     27.94 o
   3   2  16      372.34      411.61     30.70 o
   4   2  16      206.91      221.67     24.95 o
   5   2  16      439.26      447.88     34.49 o
   6   2  16      145.96      159.01     24.00 o
  -5   3  16      190.22      183.22     33.75 o
  -4   3  16      391.17      416.91     31.95 o
  -3   3  16       51.06       45.59     15.24 o
  -2   3  16      105.65      124.85     19.74 o
  -1   3  16      502.91      482.12     33.28 o
   0   3  16       52.98       69.44     17.13 o
   1   3  16      473.38      429.98     32.16 o
   2   3  16       99.84      118.13     20.00 o
   3   3  16       32.83       35.88     15.66 o
   4   3  16      445.12      411.92     32.87 o
   5   3  16      169.57      175.26     24.45 o
   6   3  16      638.27      694.45     44.17 o
  -5   4  16       74.13       63.21     22.65 o
  -4   4  16      154.72      149.29     16.89 o
  -3   4  16      653.65      680.87     31.62 o
  -2   4  16      158.07      158.89     21.19 o
  -1   4  16      258.54      248.87     19.61 o
   0   4  16      418.65      461.05     25.46 o
   1   4  16      300.23      294.24     20.80 o
   2   4  16      158.43      140.66     21.08 o
   3   4  16      725.24      753.89     43.16 o
   4   4  16      147.83      140.73     22.18 o
   5   4  16       91.23      102.61     20.76 o
  -5   5  16      216.59      227.11     34.25 o
  -4   5  16       69.00       85.43     14.77 o
  -3   5  16      118.31      107.98     13.32 o
  -2   5  16      189.78      194.42     18.30 o
  -1   5  16       89.44       85.84     14.06 o
   0   5  16      658.80      714.85     41.44 o
   1   5  16       87.92      100.50     14.74 o
   2   5  16      167.07      171.29     17.72 o
   3   5  16       93.45       99.64     34.28 o
   4   5  16       87.34       84.94     19.63 o
   5   5  16      223.39      238.41     39.85 o
  -4   6  16      443.01      429.04     31.77 o
  -3   6  16      440.76      479.32     23.49 o
  -2   6  16      504.41      562.49     29.26 o
  -1   6  16       71.30       72.16     14.24 o
   0   6  16      358.60      381.69     24.77 o
   1   6  16       90.51       93.76     15.09 o
   2   6  16      471.30      457.59     29.49 o
   3   6  16      427.60      400.23     33.61 o
   4   6  16      406.94      374.99     32.88 o
  -3   7  16      139.82      117.29     16.51 o
  -2   7  16      100.50      113.15     13.87 o
  -1   7  16      152.88      165.46     15.70 o
   0   7  16      266.47      288.56     19.37 o
   1   7  16      153.67      186.45     16.42 o
   2   7  16      120.11      115.44     16.55 o
   3   7  16      105.47       58.62     23.46 o
  -2   8  16       67.07       98.83     16.66 o
  -1   8  16      136.10      173.06     16.40 o
   0   8  16      112.83      106.87     14.16 o
   1   8  16      139.15      164.52     16.14 o
   2   8  16       80.58       95.84     19.29 o
   1   0  17      135.86      190.92     25.30 o
   2   0  17      309.90      308.29     29.08 o
   3   0  17       88.89       90.14     19.53 o
   4   0  17      115.10       81.66     19.57 o
   5   0  17      201.36      235.65     27.42 o
  -5   1  17      166.89      202.28     25.61 o
  -4   1  17      271.27      265.10     27.82 o
  -3   1  17      346.57      307.19     29.27 o
  -2   1  17       76.60       60.59     17.59 o
  -1   1  17       59.66       61.20     17.03 o
   0   1  17       89.97       96.02     19.18 o
   1   1  17       60.03       82.72     18.37 o
   2   1  17       65.22       42.70     20.43 o
   3   1  17      330.20      291.37     28.94 o
   4   1  17      341.23      337.35     30.68 o
   5   1  17      176.58      172.40     24.71 o
  -5   2  17      184.72      206.15     25.86 o
  -4   2  17       89.56       80.52     18.97 o
  -3   2  17       43.37       48.62     16.50 o
  -2   2  17      422.43      428.40     32.47 o
  -1   2  17      119.54      128.55     21.33 o
   0   2  17       63.13       80.32     18.32 o
   1   2  17      161.20      172.33     22.83 o
   2   2  17      363.56      346.77     31.19 o
   3   2  17       48.02       52.83     17.26 o
   4   2  17      116.27      154.36     23.56 o
   5   2  17      180.68      243.81     51.63 o
  -4   3  17      194.66      198.36     25.12 o
  -3   3  17       42.50       56.67     17.41 o
  -2   3  17      268.09      249.04     26.66 o
  -1   3  17      532.90      564.19     62.55 o
   0   3  17        1.48        2.16     13.07 o
   1   3  17      485.44      467.27     35.59 o
   2   3  17      229.29      222.85     25.78 o
   3   3  17       56.70       46.76     22.83 o
   4   3  17      156.13      139.87     27.90 o
  -4   4  17      441.16      457.53     35.34 o
  -3   4  17      122.52      116.29     20.58 o
  -2   4  17      310.66      364.43     31.04 o
  -1   4  17      339.32      338.20     30.70 o
   0   4  17        9.29        6.05     13.74 o
   1   4  17      295.02      316.84     29.66 o
   2   4  17      324.66      328.69     30.73 o
   3   4  17      115.74      130.24     22.09 o
   4   4  17      476.89      492.35     51.86 o
  -3   5  17       40.39       45.58     16.89 o
  -2   5  17      180.69      170.98     23.15 o
  -1   5  17      249.40      259.89     30.92 o
   0   5  17      127.45      140.59     17.16 o
   1   5  17      248.80      230.38     20.36 o
   2   5  17      157.63      127.83     22.36 o
   3   5  17       47.45       53.91     18.27 o
  -3   6  17      182.32      208.95     20.25 o
  -2   6  17      178.82      194.48     19.79 o
  -1   6  17      368.11      375.31     38.36 o
   0   6  17       45.92       34.05     13.24 o
   1   6  17      368.87      429.56     26.94 o
   2   6  17      167.88      199.78     20.03 o
  -1   7  17      200.99      215.77     23.26 o
   0   7  17       10.83       16.01     11.88 o
   1   7  17      179.60      205.70     23.71 o
   0   0  18      494.83      500.27     50.85 o
   1   0  18       54.01       73.79     24.09 o
   2   0  18      504.12      450.72     60.16 o
   3   0  18       83.29       95.31     20.89 o
   4   0  18      592.92      567.47     56.15 o
  -4   1  18       28.39       14.84     14.88 o
  -3   1  18      657.35      687.89     42.93 o
  -2   1  18       62.83       86.24     19.67 o
  -1   1  18       60.79       77.02     18.59 o
   0   1  18      116.00      145.07     22.44 o
   1   1  18       53.71       55.66     18.34 o
   2   1  18       50.94       36.47     19.19 o
   3   1  18      632.88      607.94     41.22 o
   4   1  18       13.41        5.55     21.69 o
  -3   2  18      198.85      180.40     31.76 o
  -2   2  18      102.97      109.02     26.51 o
  -1   2  18      109.30      123.56     21.93 o
   0   2  18      201.18      239.66     27.44 o
   1   2  18      119.12      141.03     22.38 o
   2   2  18       95.72       64.46     18.63 o
   3   2  18      160.93      191.98     25.99 o
  -3   3  18      148.61      149.61     23.49 o
  -2   3  18      185.63      178.32     36.37 o
  -1   3  18      134.35      139.62     22.24 o
   0   3  18       25.78       25.22     14.51 o
   1   3  18      113.74      104.98     20.79 o
   2   3  18      179.42      158.86     25.20 o
  -2   4  18      208.55      246.14     28.13 o
  -1   4  18       23.71       26.36     16.42 o
   0   4  18      269.48      295.06     40.84 o
   1   4  18       30.16       32.07     16.04 o
  -1   5  18      122.32       98.22     28.55 o
   0   5  18      151.29      137.92     32.69 o
 
